# Supplementary material for: A kinetic model predicts SpCas9 activity, improves off-target classification, and reveals the physical basis of targeting fidelity
Source: Nat Commun. 2022 Mar 15;13:1367. doi: 10.1038/s41467-022-28994-2 (PMC8924176; doi:10.1038/s41467-022-28994-2)
Supplement: Supplementary file 5 — Supplementary Data 1 [file 41467_2022_28994_MOESM5_ESM.xlsx]

## Sheet: mm. av. NucleaSeq and CHAMP
Mismatch type avearged data used for training and validation in Figure 2 and Figure 3 a,b.
Here mismatch-type averaging is done over log values, as described in the manuscript.
Based on data from Jones Nat. Biotachnol. 39, 84-93, (2021)
on-target=GACGCATAAAGATGAGACGCTGG
target (x marks mismatch)	mismatch-type averaged log10(kclv*1s) from NucleaSeq	error in mismatch-type averaged log10(kclv*1s) from NucleaSeq	mismatch-type averaged association constant log10(KA*1nM) from CHAMP	error in mismatch-type averaged association constant log10(KA*1nM) from CHAMP
GACGCATAAAGATGAGACGCTGG	-0.829452	0.0025808	-1.10939	0.00143467
GACGCATAAAGATGAGACGxTGG	-3.35547	0.0134444	-2.04623	0.00253169
GACGCATAAAxATGAGACGCTGG	-1.66369	0.0206696	-1.4089	0.00396429
GACGCATAAxxATGAGACGCTGG	-4.36958	0.0524612	-2.04709	0.00607191
GACGCATAxAxATGAGACGCTGG	-4.53512	0.0379981	-2.05651	0.00580488
GACGCATxAAxATGAGACGCTGG	-4.5534	0.0369426	-2.04815	0.00612661
GACGCAxAAAxATGAGACGCTGG	-4.1999	0.0419733	-2.06336	0.00557407
GACGCxTAAAxATGAGACGCTGG	-4.25913	0.0358598	-2.04423	0.00602051
GACGxATAAAxATGAGACGCTGG	-3.8542	0.0410368	-2.03665	0.00595954
GACxCATAAAxATGAGACGCTGG	-2.83786	0.0465653	-2.0051	0.00612603
GAxGCATAAAxATGAGACGCTGG	-2.0193	0.0537082	-1.98748	0.0058977
GxCGCATAAAxATGAGACGCTGG	-2.54453	0.050271	-2.02223	0.00616063
xACGCATAAAxATGAGACGCTGG	-1.76539	0.067698	-1.84603	0.00730338
GACGCATAAxGATGAGACGCTGG	-1.93928	0.0189529	-1.38816	0.0039749
GACGCATAxxGATGAGACGCTGG	-4.76823	0.0569064	-1.8537	0.00797949
GACGCATxAxGATGAGACGCTGG	-4.99205	0.0650366	-1.85708	0.00634223
GACGCAxAAxGATGAGACGCTGG	-5.08064	0.0913331	-1.8746	0.00669763
GACGCxTAAxGATGAGACGCTGG	-4.95615	0.0522281	-1.87128	0.00858142
GACGxATAAxGATGAGACGCTGG	-4.80606	0.0602143	-1.83367	0.00689575
GACxCATAAxGATGAGACGCTGG	-3.30864	0.0580829	-1.84657	0.00748406
GAxGCATAAxGATGAGACGCTGG	-2.26763	0.0666193	-1.85516	0.00618873
GxCGCATAAxGATGAGACGCTGG	-2.70466	0.0755948	-1.86451	0.00693702
xACGCATAAxGATGAGACGCTGG	-1.95536	0.0548179	-1.76298	0.00830173
GACGCATAxAGATGAGACGCTGG	-1.96857	0.017835	-1.30221	0.00400494
GACGCATxxAGATGAGACGCTGG	-4.86888	0.0607681	-1.52321	0.00945517
GACGCAxAxAGATGAGACGCTGG	-4.85663	0.0858252	-1.57161	0.00847551
GACGCxTAxAGATGAGACGCTGG	-5.16763	0.121663	-1.61021	0.00929159
GACGxATAxAGATGAGACGCTGG	-4.56333	0.0688588	-1.48727	0.00951518
GACxCATAxAGATGAGACGCTGG	-3.84848	0.0509928	-1.54745	0.0114597
GAxGCATAxAGATGAGACGCTGG	-2.24675	0.0532018	-1.5669	0.00872181
GxCGCATAxAGATGAGACGCTGG	-2.8894	0.0570963	-1.57152	0.00939789
xACGCATAxAGATGAGACGCTGG	-2.03867	0.0592311	-1.48501	0.00759218
GACGCATxAAGATGAGACGCTGG	-2.58234	0.0172155	-1.28255	0.00412473
GACGCAxxAAGATGAGACGCTGG	-4.5936	0.0616613	-1.48988	0.00988826
GACGCxTxAAGATGAGACGCTGG	-5.34433	0.160726	-1.4899	0.00904567
GACGxATxAAGATGAGACGCTGG	-5.041	0.0625483	-1.38878	0.00927737
GACxCATxAAGATGAGACGCTGG	-4.58574	0.0599355	-1.46858	0.00867233
GAxGCATxAAGATGAGACGCTGG	-2.82096	0.0601373	-1.48527	0.00815407
GxCGCATxAAGATGAGACGCTGG	-3.58841	0.0789224	-1.4829	0.00824886
xACGCATxAAGATGAGACGCTGG	-2.57817	0.0510908	-1.4238	0.00842755
GACGCAxAAAGATGAGACGCTGG	-2.38137	0.0197152	-1.27411	0.00421797
GACGCxxAAAGATGAGACGCTGG	-4.74999	0.0548264	-1.45154	0.0109888
GACGxAxAAAGATGAGACGCTGG	-4.6937	0.0759095	-1.39512	0.00927344
GACxCAxAAAGATGAGACGCTGG	-4.12211	0.0653413	-1.43045	0.00908931
GAxGCAxAAAGATGAGACGCTGG	-2.84792	0.0566687	-1.50752	0.00840463
GxCGCAxAAAGATGAGACGCTGG	-3.60268	0.0689505	-1.46499	0.00924063
xACGCAxAAAGATGAGACGCTGG	-2.22859	0.0537098	-1.43842	0.0101669
GACGCxTAAAGATGAGACGCTGG	-2.19045	0.0168582	-1.24871	0.00396923
GACGxxTAAAGATGAGACGCTGG	-4.47385	0.0697726	-1.35388	0.00914092
GACxCxTAAAGATGAGACGCTGG	-3.80292	0.060684	-1.40782	0.00926762
GAxGCxTAAAGATGAGACGCTGG	-2.93549	0.0594072	-1.40521	0.00842052
GxCGCxTAAAGATGAGACGCTGG	-4.13323	0.0772488	-1.40672	0.00916082
xACGCxTAAAGATGAGACGCTGG	-2.35598	0.0650861	-1.37388	0.00913052
GACGxATAAAGATGAGACGCTGG	-1.69507	0.0202421	-1.16766	0.00413224
GACxxATAAAGATGAGACGCTGG	-4.12227	0.0616513	-1.29355	0.00976224
GAxGxATAAAGATGAGACGCTGG	-3.4956	0.0640493	-1.28155	0.00882524
GxCGxATAAAGATGAGACGCTGG	-4.0441	0.0626073	-1.27347	0.00986212
xACGxATAAAGATGAGACGCTGG	-2.24612	0.0660258	-1.27469	0.00836482
GACxCATAAAGATGAGACGCTGG	-0.968336	0.0172801	-1.14152	0.00403973
GAxxCATAAAGATGAGACGCTGG	-2.43845	0.0524131	-1.24916	0.0105698
GxCxCATAAAGATGAGACGCTGG	-2.60381	0.0516814	-1.18421	0.00885764
xACxCATAAAGATGAGACGCTGG	-1.49425	0.0546413	-1.15925	0.00884806
GAxGCATAAAGATGAGACGCTGG	-0.870993	0.0128055	-1.09833	0.00400455
GxxGCATAAAGATGAGACGCTGG	-0.985337	0.0458498	-1.13268	0.00861867
xAxGCATAAAGATGAGACGCTGG	-0.880132	0.0447112	-1.08211	0.00897094
GxCGCATAAAGATGAGACGCTGG	-0.904052	0.0133996	-1.11079	0.00413807
xxCGCATAAAGATGAGACGCTGG	-0.926039	0.0308693	-1.06633	0.00704322
GACGCATAAAxATGAGACGxTGG	-4.43617	0.0342825	-2.22009	0.00557898
GACGCATAAxGATGAGACGxTGG	-4.53985	0.0369537	-2.23542	0.00522999
GACGCATAxAGATGAGACGxTGG	-4.02059	0.0376691	-2.21226	0.00573221
GACGCATxAAGATGAGACGxTGG	-4.33372	0.0412718	-2.21471	0.00599167
GACGCAxAAAGATGAGACGxTGG	-4.18828	0.0499284	-2.20716	0.00543901
GACGCxTAAAGATGAGACGxTGG	-4.15109	0.0389714	-2.17779	0.00540415
GACGxATAAAGATGAGACGxTGG	-3.67727	0.0427082	-2.18692	0.00679268
GACxCATAAAGATGAGACGxTGG	-3.4673	0.0353546	-2.16263	0.00522151
GAxGCATAAAGATGAGACGxTGG	-3.43721	0.0398767	-2.11366	0.00595268
GxCGCATAAAGATGAGACGxTGG	-3.3726	0.0387668	-2.15898	0.00552261
GACGCATAAAGATGAGACxxTGG	-3.77579	0.0396264	-2.12347	0.0058748
xACGCATAAAGATGAGACGxTGG	-3.3882	0.0399821	-2.07148	0.00605389
GACGCATAAAGATGAGAxGxTGG	-5.24796	0.101343	-2.26161	0.00586011
GACGCATAAAGATGAGxCGxTGG	-4.18562	0.0894768	-2.27466	0.00554737
GACGCATAAAGATGAxACGxTGG	-4.97045	0.0993329	-2.26277	0.0051561
GACGCATAAAGATGxGACGxTGG	-4.60827	0.0640381	-2.26836	0.00621826
GACGCATAAAGATxAGACGxTGG	-4.74291	0.0646937	-2.25093	0.00566747
GACGCATAAAGAxGAGACGxTGG	-4.63297	0.0604636	-2.22885	0.00618701
GACGCATAAAGxTGAGACGxTGG	-4.75235	0.0627912	-2.26155	0.00587442
GACGCATAAAGATGAGACxCTGG	-2.3287	0.0136425	-1.75975	0.00334061
xACGCATAAAGATGAGACGCTGG	-0.828827	0.0125681	-1.07747	0.00404977
GACGCATAAAxATGAGACxCTGG	-3.39904	0.0435651	-2.07546	0.00605945
GACGCATAAxGATGAGACxCTGG	-3.34501	0.037774	-2.10622	0.00567107
GACGCATAxAGATGAGACxCTGG	-3.06707	0.0392699	-2.05434	0.00657023
GACGCATxAAGATGAGACxCTGG	-3.32374	0.0479934	-2.02462	0.00654638
GACGCAxAAAGATGAGACxCTGG	-3.39676	0.0521297	-2.04353	0.00622489
GACGCxTAAAGATGAGACxCTGG	-3.15764	0.0413892	-2.04151	0.00597084
GACGxATAAAGATGAGACxCTGG	-2.76896	0.0465059	-2.01926	0.00606598
GACxCATAAAGATGAGACxCTGG	-2.35212	0.0410581	-2.01006	0.00705806
GAxGCATAAAGATGAGACxCTGG	-2.33311	0.0432994	-1.91061	0.00641031
GxCGCATAAAGATGAGACxCTGG	-2.4075	0.0392312	-1.99489	0.00635117
xACGCATAAAGATGAGACxCTGG	-2.35513	0.0375641	-1.76473	0.00851178
GACGCATAAAGATGAGAxxCTGG	-4.4847	0.0715424	-2.25305	0.00573288
GACGCATAAAGATGAGxCxCTGG	-4.53841	0.0448684	-2.25638	0.00532282
GACGCATAAAGATGAxACxCTGG	-4.63777	0.0400578	-2.22152	0.00663302
GACGCATAAAGATGxGACxCTGG	-4.01367	0.0445502	-2.24267	0.00590213
GACGCATAAAGATxAGACxCTGG	-4.00062	0.0530363	-2.22466	0.00573905
GACGCATAAAGAxGAGACxCTGG	-3.80538	0.0394532	-2.14911	0.00645697
GACGCATAAAGxTGAGACxCTGG	-3.98122	0.0414319	-2.21626	0.00595161
GACGCATAAAGATGAGAxGCTGG	-3.17143	0.0127311	-1.99921	0.00265912
GACGCATAAAxATGAGAxGCTGG	-4.41875	0.0557485	-2.19481	0.00539516
GACGCATAAxGATGAGAxGCTGG	-4.20603	0.0469234	-2.21939	0.00572934
GACGCATAxAGATGAGAxGCTGG	-3.99838	0.0346226	-2.20185	0.0057672
GACGCATxAAGATGAGAxGCTGG	-4.26852	0.0618393	-2.21128	0.00625168
GACGCAxAAAGATGAGAxGCTGG	-4.42357	0.0428959	-2.21446	0.00565494
GACGCxTAAAGATGAGAxGCTGG	-4.05641	0.0465956	-2.18998	0.00528892
GACGxATAAAGATGAGAxGCTGG	-3.77371	0.0408839	-2.17227	0.00549887
GACxCATAAAGATGAGAxGCTGG	-3.28771	0.0386856	-2.14515	0.00621467
GAxGCATAAAGATGAGAxGCTGG	-3.16784	0.0342826	-2.11102	0.00645622
GxCGCATAAAGATGAGAxGCTGG	-3.40325	0.0386629	-2.17422	0.00594755
xACGCATAAAGATGAGAxGCTGG	-3.07875	0.0381791	-2.05511	0.00590071
GACGCATAAAGATGAGxxGCTGG	-5.14299	0.0782048	-2.25176	0.00515348
GACGCATAAAGATGAxAxGCTGG	-4.845	0.0658196	-2.27541	0.00524936
GACGCATAAAGATGxGAxGCTGG	-4.7525	0.0726276	-2.26764	0.00531317
GACGCATAAAGATxAGAxGCTGG	-4.44152	0.0485131	-2.2667	0.00671638
GACGCATAAAGAxGAGAxGCTGG	-4.55674	0.046669	-2.24247	0.00548595
GACGCATAAAGxTGAGAxGCTGG	-4.93416	0.0793167	-2.26246	0.00553922
GACGCATAAAGATGAGxCGCTGG	-3.44533	0.0131074	-2.02706	0.00251666
GACGCATAAAxATGAGxCGCTGG	-4.47753	0.0520337	-2.23794	0.00598689
GACGCATAAxGATGAGxCGCTGG	-4.48116	0.0413213	-2.2485	0.00555569
GACGCATAxAGATGAGxCGCTGG	-4.11691	0.0332186	-2.22295	0.00564931
GACGCATxAAGATGAGxCGCTGG	-4.52736	0.0422014	-2.22938	0.0052462
GACGCAxAAAGATGAGxCGCTGG	-4.25337	0.0432167	-2.22285	0.00582827
GACGCxTAAAGATGAGxCGCTGG	-4.43279	0.0390977	-2.21481	0.00589426
GACGxATAAAGATGAGxCGCTGG	-3.8913	0.0433044	-2.21169	0.00589718
GACxCATAAAGATGAGxCGCTGG	-3.53821	0.0365779	-2.1937	0.00537064
GAxGCATAAAGATGAGxCGCTGG	-3.36922	0.0420208	-2.17022	0.00530051
GxCGCATAAAGATGAGxCGCTGG	-3.46116	0.0388512	-2.19021	0.00550941
xACGCATAAAGATGAGxCGCTGG	-3.3876	0.0367175	-2.09702	0.00613146
GACGCATAAAGATGAxxCGCTGG	-5.10953	0.0714286	-2.27184	0.00548594
GACGCATAAAGATGxGxCGCTGG	-4.90327	0.060391	-2.27208	0.00581748
GACGCATAAAGATxAGxCGCTGG	-4.73236	0.0633597	-2.26838	0.00585575
GACGCATAAAGAxGAGxCGCTGG	-4.56683	0.036541	-2.26107	0.00604678
GACGCATAAAGxTGAGxCGCTGG	-4.77626	0.0702137	-2.26559	0.00576949
GACGCATAAAGATGAxACGCTGG	-2.99846	0.0137597	-1.92844	0.0030749
GACGCATAAAxATGAxACGCTGG	-3.84167	0.0451818	-2.21345	0.0057015
GACGCATAAxGATGAxACGCTGG	-3.97988	0.0420162	-2.21229	0.00614477
GACGCATAxAGATGAxACGCTGG	-3.67565	0.0463759	-2.17615	0.00549526
GACGCATxAAGATGAxACGCTGG	-4.21211	0.0502655	-2.177	0.00604708
GACGCAxAAAGATGAxACGCTGG	-4.24846	0.0475945	-2.18563	0.00649127
GACGCxTAAAGATGAxACGCTGG	-3.92497	0.0573969	-2.16553	0.00564586
GACGxATAAAGATGAxACGCTGG	-3.81203	0.0432487	-2.17985	0.00616279
GACxCATAAAGATGAxACGCTGG	-3.19599	0.0430974	-2.1185	0.00537569
GAxGCATAAAGATGAxACGCTGG	-3.05048	0.0358702	-2.12295	0.00597306
GxCGCATAAAGATGAxACGCTGG	-3.21066	0.0440369	-2.12366	0.00610461
xACGCATAAAGATGAxACGCTGG	-3.13555	0.0350686	-2.07531	0.0064474
GACGCATAAAGATGxxACGCTGG	-4.49231	0.0553257	-2.25877	0.00611433
GACGCATAAAGATxAxACGCTGG	-4.31198	0.104498	-2.25191	0.00598205
GACGCATAAAGAxGAxACGCTGG	-4.1982	0.0492968	-2.24669	0.0058252
GACGCATAAAGxTGAxACGCTGG	-4.48569	0.0437458	-2.26955	0.00533152
GACGCATAAAGATGxGACGCTGG	-3.47324	0.0132778	-2.0588	0.00259073
GACGCATAAAxATGxGACGCTGG	-3.4758	0.0583311	-2.24525	0.00526513
GACGCATAAxGATGxGACGCTGG	-4.08412	0.0622966	-2.21194	0.00589076
GACGCATAxAGATGxGACGCTGG	-4.16051	0.048097	-2.22671	0.00595894
GACGCATxAAGATGxGACGCTGG	-4.34448	0.0714542	-2.21555	0.0057865
GACGCAxAAAGATGxGACGCTGG	-4.04926	0.075043	-2.19766	0.00598858
GACGCxTAAAGATGxGACGCTGG	-4.44881	0.0630006	-2.17694	0.00539395
GACGxATAAAGATGxGACGCTGG	-4.01709	0.0406691	-2.15233	0.00510451
GACxCATAAAGATGxGACGCTGG	-3.74103	0.0435291	-2.14227	0.00581171
GAxGCATAAAGATGxGACGCTGG	-3.40093	0.0359135	-2.1353	0.00588166
GxCGCATAAAGATGxGACGCTGG	-3.6035	0.0339148	-2.17942	0.0060701
xACGCATAAAGATGxGACGCTGG	-3.25948	0.037436	-2.04176	0.00592971
GACGCATAAAGATxxGACGCTGG	-4.73089	0.0717075	-2.25729	0.00578959
GACGCATAAAGAxGxGACGCTGG	-3.64698	0.0712653	-2.24118	0.00543828
GACGCATAAAGxTGxGACGCTGG	-3.89826	0.0769496	-2.24522	0.00553751
GACGCATAAAGATxAGACGCTGG	-3.33547	0.0137918	-1.98522	0.00283151
GACGCATAAAxATxAGACGCTGG	-3.21215	0.0663021	-2.2031	0.00596771
GACGCATAAxGATxAGACGCTGG	-3.65203	0.0747047	-2.23403	0.00589154
GACGCATAxAGATxAGACGCTGG	-3.99776	0.0597344	-2.21495	0.0055389
GACGCATxAAGATxAGACGCTGG	-4.16785	0.0772058	-2.19764	0.00642516
GACGCAxAAAGATxAGACGCTGG	-3.91117	0.0685789	-2.21229	0.00561148
GACGCxTAAAGATxAGACGCTGG	-4.28625	0.0529052	-2.16882	0.00548587
GACGxATAAAGATxAGACGCTGG	-4.29567	0.0453696	-2.19752	0.00541165
GACxCATAAAGATxAGACGCTGG	-3.65659	0.0422028	-2.14924	0.00637869
GAxGCATAAAGATxAGACGCTGG	-3.41017	0.0470978	-2.12785	0.00571095
GxCGCATAAAGATxAGACGCTGG	-3.49292	0.0489549	-2.1497	0.00565177
xACGCATAAAGATxAGACGCTGG	-3.07865	0.0456829	-2.01342	0.00541553
GACGCATAAAGAxxAGACGCTGG	-4.25524	0.0479789	-2.21552	0.0056678
GACGCATAAAGxTxAGACGCTGG	-3.75795	0.0550304	-2.26179	0.00557488
GACGCATAAAGAxGAGACGCTGG	-1.93348	0.0215242	-1.56614	0.00384309
GACGCATAAAxAxGAGACGCTGG	-3.73637	0.0360393	-2.15047	0.0062013
GACGCATAAxGAxGAGACGCTGG	-3.92861	0.0379814	-2.17647	0.00586781
GACGCATAxAGAxGAGACGCTGG	-3.74051	0.042417	-2.1199	0.00599436
GACGCATxAAGAxGAGACGCTGG	-4.48932	0.0399048	-2.08705	0.00622112
GACGCAxAAAGAxGAGACGCTGG	-4.29719	0.0380027	-2.10982	0.00690468
GACGCxTAAAGAxGAGACGCTGG	-4.23401	0.0435364	-2.08315	0.00649817
GACGxATAAAGAxGAGACGCTGG	-3.43241	0.0463043	-2.06896	0.00660294
GACxCATAAAGAxGAGACGCTGG	-2.44881	0.0546837	-2.00113	0.00680254
GAxGCATAAAGAxGAGACGCTGG	-2.01982	0.0566243	-1.92739	0.0062315
GxCGCATAAAGAxGAGACGCTGG	-2.27608	0.0603989	-1.9955	0.00661467
xACGCATAAAGAxGAGACGCTGG	-1.88103	0.0710709	-1.77086	0.00839145
GACGCATAAAGxxGAGACGCTGG	-4.01348	0.0470659	-2.19148	0.0053582
GACGCATAAAGxTGAGACGCTGG	-2.27554	0.0137379	-1.8349	0.00314066
GACGCATAAAxxTGAGACGCTGG	-4.55481	0.0472703	-2.21241	0.00546416
GACGCATAAxGxTGAGACGCTGG	-4.49083	0.0467403	-2.19955	0.00573594
GACGCATAxAGxTGAGACGCTGG	-4.30151	0.047918	-2.19701	0.00610027
GACGCATxAAGxTGAGACGCTGG	-4.77734	0.0522901	-2.17611	0.00525161
GACGCAxAAAGxTGAGACGCTGG	-4.64047	0.0471341	-2.19	0.00537661
GACGCxTAAAGxTGAGACGCTGG	-4.55213	0.0396094	-2.16359	0.00511301
GACGxATAAAGxTGAGACGCTGG	-3.93808	0.0386585	-2.16656	0.00570841
GACxCATAAAGxTGAGACGCTGG	-3.22654	0.0323846	-2.15622	0.00543027
GAxGCATAAAGxTGAGACGCTGG	-2.51784	0.0381093	-2.16248	0.00527044
GxCGCATAAAGxTGAGACGCTGG	-2.98689	0.0384355	-2.17597	0.00579945
xACGCATAAAGxTGAGACGCTGG	-2.28547	0.0471066	-2.12281	0.00515099

## Sheet: mm. av. HiTS-FLIP
Mismatch type averaged data used for validation in Figure 3c-h.
Here the mismatch-type averaging is done over rates and association constants directly, to limit the impact of small negative measurments. Any averges that still turn out negative are excluded from analysis as they are not physical.
Based on data from HiTS-FLIP (Boyle, PNAS 114, 5461-5466)
on-target=GACGCATAAAGATGAGACGCTGG
target	mismatch type averaged association rate	error in mismatch type averaged association rate	missmatch type averaged dissociation rate	error in missmatch type averaged dissociation rate
GACGCATAAAGATGAGACGCTGG	0.00028923	1.29763e-06	3.09531e-07	9.99945e-07
GACGCATAAAGATGAGACGxTGG	2.24929e-05	5.27338e-07	-2.67221e-06	8.88932e-07
GACGCATAAAxATGAGACGCTGG	0.000158137	1.35274e-06	1.06351e-05	1.13642e-06
GACGCATAAAxATGAGACGxTGG	3.39657e-05	6.03764e-06	5.93489e-06	3.01801e-06
GACGCATAAAxATGAGACxCTGG	2.66593e-05	7.45542e-07	3.17099e-05	1.35972e-06
GACGCATAAAxATGAGACxxTGG	2.36664e-05	3.40434e-06	2.75053e-05	7.95145e-06
GACGCATAAAxATGAGAxGCTGG	2.93566e-05	6.90689e-06	2.01029e-05	3.30674e-06
GACGCATAAAxATGAGxCGCTGG	1.7286e-05	1.68268e-06	1.59922e-05	3.57657e-06
GACGCATAAAxATGAGxxGCTGG	2.28869e-05	3.13136e-06	6.0828e-06	1.02008e-05
GACGCATAAAxATGAxACGCTGG	2.20113e-05	1.10424e-06	2.83578e-05	2.43487e-06
GACGCATAAAxATGAxACxCTGG	2.24507e-05	5.15033e-06	1.21293e-05	1.10295e-05
GACGCATAAAxATGAxxCxCTGG	1.85773e-05	6.84332e-06	3.71788e-05	6.23839e-05
GACGCATAAAxATGxGACGCTGG	2.74101e-05	1.22875e-06	1.10474e-05	2.22539e-06
GACGCATAAAxATGxGAxGCTGG	3.08184e-05	1.01017e-05	-4.68082e-06	1.35907e-05
GACGCATAAAxATGxGAxGxTGG	1.94659e-05	2.45371e-06	-6.11103e-07	1.74931e-05
GACGCATAAAxATGxGxCGCTGG	1.32846e-05	2.90295e-06	3.11937e-05	4.13181e-05
GACGCATAAAxATGxxACGCTGG	3.12701e-05	3.0664e-06	3.129e-06	1.1161e-05
GACGCATAAAxATGxxACxCTGG	2.16592e-05	2.99968e-06	2.77089e-05	9.04021e-06
GACGCATAAAxATGxxAxxCTGG	1.55602e-05	1.42298e-06	-3.41072e-05	2.58929e-05
GACGCATAAAxATGxxxCGxTGG	2.05659e-05	6.2456e-06	2.58772e-05	1.89581e-05
GACGCATAAAxATxAGACGCTGG	2.74695e-05	1.4636e-06	2.75116e-05	2.43077e-06
GACGCATAAAxATxAGACxCTGG	1.75559e-05	2.64583e-06	2.73565e-05	7.15791e-06
GACGCATAAAxATxAGAxGCTGG	5.10617e-05	4.3007e-05	3.24904e-06	1.72597e-05
GACGCATAAAxATxAGxxGCTGG	4.78154e-05	3.06479e-05	-2.94996e-05	6.57529e-06
GACGCATAAAxATxAxACGCTGG	2.26854e-05	2.53196e-06	-1.67989e-05	1.01101e-05
GACGCATAAAxAxGAGACGCTGG	2.39201e-05	1.7354e-06	1.87662e-05	1.73614e-06
GACGCATAAAxAxGAGACGxTGG	2.428e-05	1.03242e-05	9.70634e-06	1.33366e-05
GACGCATAAAxAxGAGACxCTGG	2.32571e-05	7.4385e-06	1.23452e-05	1.18055e-05
GACGCATAAAxxTGAGACGCTGG	2.46928e-05	1.06634e-06	3.24127e-05	2.64551e-06
GACGCATAAAxxTGAGxCGxTGG	1.99948e-05	2.77161e-06	2.13133e-05	3.04023e-05
GACGCATAAAxxTGAxACGCTGG	2.02862e-05	6.1897e-06	7.35505e-06	6.75935e-06
GACGCATAAAxxTGxGACGCTGG	2.39535e-05	2.53347e-06	3.76308e-05	2.47281e-05
GACGCATAAAxxTGxGACxCTGG	1.49346e-05	5.25068e-06	3.66598e-05	2.16307e-05
GACGCATAAAxxTGxGxCGCTGG	2.27595e-05	4.61458e-06	2.91058e-05	4.44842e-05
GACGCATAAAxxTxAGACGCTGG	2.09986e-05	2.28735e-06	2.27187e-05	7.75833e-06
GACGCATAAAxxxGAGACGCTGG	1.77795e-05	3.71396e-06	1.89863e-05	5.61488e-06
GACGCATAAAxxxxAGACGCTGG	1.52498e-05	4.22356e-06	-2.39068e-07	1.23465e-05
GACGCATAAAxxxxAGACxCTGG	1.84987e-05	3.26476e-06	-0.000783332	0.000599917
GACGCATAAxGATGAGACGCTGG	0.000172603	1.25141e-06	2.00457e-05	7.18497e-07
GACGCATAAxxATGAGACGCTGG	2.918e-05	7.72282e-07	4.54745e-05	1.19092e-06
GACGCATAAxxATGAGACGxTGG	2.10723e-05	2.36077e-06	3.38667e-05	7.86375e-06
GACGCATAAxxATGAGACxCTGG	2.01208e-05	3.68493e-06	5.22487e-05	1.00904e-05
GACGCATAAxxATGAGxCGCTGG	2.36996e-05	4.0539e-06	1.05011e-05	1.10904e-05
GACGCATAAxxATGAGxCGxTGG	3.32147e-05	1.12279e-05	1.84964e-05	1.59953e-05
GACGCATAAxxATGAGxCxCTGG	1.85619e-05	8.54878e-06	-1.0589e-05	1.96085e-05
GACGCATAAxxATGAxACGCTGG	1.73052e-05	2.28577e-06	1.22048e-05	1.31533e-05
GACGCATAAxxATGAxAxGCTGG	2.71093e-05	8.59354e-06	5.56133e-06	1.24942e-05
GACGCATAAxxATxAGACGCTGG	2.11668e-05	2.90523e-06	5.23357e-06	6.54345e-06
GACGCATAAxxAxGAGACGCTGG	2.08294e-05	1.58776e-06	1.99015e-05	4.32949e-06
GACGCATAAxxAxGAGACxCTGG	2.4268e-05	9.0388e-06	-4.90348e-05	1.53479e-05
GACGCATAAxxAxGAGAxGCTGG	2.33949e-05	3.44345e-06	1.26143e-05	8.65386e-06
GACGCATAAxxAxGAGxCGCTGG	3.42208e-05	8.77301e-06	1.55595e-05	4.67151e-06
GACGCATAAxxAxGxGACGCTGG	2.81254e-05	1.06119e-05	1.96373e-06	2.27056e-05
GACGCATAAxxxTGAGACGCTGG	2.73822e-05	5.10564e-06	3.2665e-05	3.63875e-06
GACGCATAAxxxTGAGACGxTGG	3.15069e-05	1.10178e-05	5.8379e-06	2.16817e-05
GACGCATAAxxxxGAGACGCTGG	1.58799e-05	2.65871e-06	2.5783e-05	6.59626e-06
GACGCATAAxxxxGxGACGCTGG	1.37649e-05	2.6892e-06	2.31778e-05	1.49237e-05
GACGCATAAxxxxxAGACGCTGG	2.34814e-05	5.40087e-06	4.17301e-05	1.65164e-05
GACGCATAAxGATGAGACxCTGG	2.74148e-05	8.31642e-07	4.23471e-05	1.35091e-06
GACGCATAAxGATGAGACxxTGG	1.98038e-05	2.33642e-06	-1.12259e-06	8.51563e-06
GACGCATAAxGATGAGAxGCTGG	1.55871e-05	1.8186e-06	2.88425e-05	1.94969e-06
GACGCATAAxGATGAGAxxxTGG	2.42452e-05	1.11671e-05	3.66955e-05	1.25414e-05
GACGCATAAxGATGAGxCGCTGG	2.6037e-05	3.67646e-06	1.10657e-05	5.48789e-06
GACGCATAAxGATGAGxCxCTGG	1.95641e-05	3.04694e-06	1.09827e-05	1.33714e-05
GACGCATAAxGATGAGxxGCTGG	2.43331e-05	3.61216e-06	3.9736e-05	1.60506e-05
GACGCATAAxGATGAxACGCTGG	2.49752e-05	1.55882e-06	4.69848e-05	1.84987e-06
GACGCATAAxGATGAxACGxTGG	1.63816e-05	3.53643e-06	3.34235e-05	1.62829e-05
GACGCATAAxGATGxGACGCTGG	2.38625e-05	8.59749e-07	1.52804e-05	1.75377e-06
GACGCATAAxGATGxGACxCTGG	2.02696e-05	1.9066e-06	9.49965e-06	5.18597e-06
GACGCATAAxGATGxGAxGCTGG	1.5568e-05	2.60277e-06	1.17101e-05	1.9616e-05
GACGCATAAxGATGxGAxxCTGG	2.2381e-05	1.16594e-05	6.21271e-05	4.11649e-05
GACGCATAAxGATGxxACGCTGG	3.46867e-05	8.90807e-06	-2.19429e-05	3.46079e-05
GACGCATAAxGATGxxACGxTGG	7.57375e-05	6.28526e-05	2.71841e-05	1.44408e-05
GACGCATAAxGATGxxACxCTGG	2.58569e-05	1.08429e-05	3.978e-06	9.74237e-06
GACGCATAAxGATGxxxCGCTGG	1.96947e-05	4.4479e-06	5.40652e-05	2.03034e-05
GACGCATAAxGATxAGACGCTGG	2.24578e-05	1.10135e-06	3.49957e-05	2.11925e-06
GACGCATAAxGATxAGACxCTGG	1.73987e-05	1.76314e-06	3.32609e-05	1.22525e-05
GACGCATAAxGATxAGACxxTGG	2.36033e-05	4.29998e-06	1.40664e-05	2.0374e-05
GACGCATAAxGATxAxACGCTGG	1.75559e-05	1.71068e-06	1.99151e-05	5.30478e-06
GACGCATAAxGATxAxACxCTGG	1.81032e-05	2.82663e-06	-2.98444e-06	2.25319e-05
GACGCATAAxGATxxxACGCTGG	2.81768e-05	1.05038e-05	-1.51916e-07	2.09552e-05
GACGCATAAxGAxGAGACGCTGG	2.38915e-05	6.55327e-07	2.75001e-05	1.41437e-06
GACGCATAAxGAxGAGAxGCTGG	2.26066e-05	6.01936e-06	-2.09697e-05	1.09271e-05
GACGCATAAxGAxGAxACGCTGG	2.08944e-05	2.99801e-06	9.66101e-06	2.02571e-05
GACGCATAAxGAxGxGACGCTGG	5.26872e-05	2.81425e-05	3.17202e-05	9.73867e-06
GACGCATAAxGAxGxGAxGxTGG	1.79008e-05	2.29529e-06	0.000101588	1.41842e-05
GACGCATAAxGAxGxGAxxxTGG	1.64643e-05	3.34228e-06	1.27742e-05	1.10364e-05
GACGCATAAxGAxGxxACGCTGG	2.3702e-05	3.63974e-06	8.67938e-06	8.32619e-06
GACGCATAAxGAxxAGACGCTGG	1.92107e-05	2.74e-06	3.04758e-05	7.54538e-06
GACGCATAAxGAxxAxACGCTGG	2.14034e-05	2.7783e-06	1.41365e-05	2.93419e-05
GACGCATAAxGAxxxGACxCTGG	2.36527e-05	6.88469e-06	3.5662e-05	5.27699e-05
GACGCATAAxGxTGAGACGCTGG	2.23637e-05	1.28509e-06	3.09652e-05	1.79987e-06
GACGCATAAxGxTGAGAxGCTGG	1.82933e-05	2.08528e-06	1.34737e-05	7.26715e-06
GACGCATAAxGxTGAGxCGCTGG	2.59435e-05	4.30336e-06	-7.84694e-06	1.61489e-05
GACGCATAAxGxTGAGxCxCTGG	3.05063e-05	8.30668e-06	3.65471e-05	1.07562e-05
GACGCATAAxGxTGxGACxCTGG	4.49971e-05	1.29409e-05	6.53609e-05	1.73269e-05
GACGCATAAxGxTGxGxCGCTGG	2.58499e-05	7.16456e-06	2.71054e-06	1.11531e-05
GACGCATAAxGxTxAGACGCTGG	2.65318e-05	4.83394e-06	2.12003e-05	1.64083e-05
GACGCATAAxGxTxAGACxCTGG	3.59436e-05	8.79169e-06	1.44588e-05	8.30514e-06
GACGCATAAxGxTxAxACGCTGG	2.75487e-05	5.54603e-06	2.34607e-05	2.87894e-05
GACGCATAAxGxTxxGACGCTGG	2.46614e-05	3.82584e-06	2.74588e-06	2.71256e-05
GACGCATAAxGxxGAGACGCTGG	1.932e-05	1.43253e-06	2.54767e-05	3.93138e-06
GACGCATAAxGxxGAGACxCTGG	1.86174e-05	5.03905e-06	9.2961e-06	1.47878e-05
GACGCATAxAGATGAGACGCTGG	0.000242368	1.77699e-06	1.69564e-05	8.16394e-07
GACGCATAxAGATGAGACGxTGG	1.87194e-05	2.76704e-06	2.79878e-05	1.82594e-06
GACGCATAxAxATGAGACGCTGG	3.07637e-05	6.93301e-07	6.77131e-05	1.50106e-06
GACGCATAxAxATGAGACxCTGG	2.48211e-05	2.40149e-06	2.63913e-05	4.29647e-06
GACGCATAxAxATGAGAxxCTGG	1.59026e-05	2.17153e-06	1.39661e-05	1.30815e-05
GACGCATAxAxATGAGxCGCTGG	3.33484e-05	2.23723e-05	1.52503e-06	1.63295e-05
GACGCATAxAxATGAxACGCTGG	2.39451e-05	4.05552e-06	3.67002e-05	1.99558e-05
GACGCATAxAxATGxGACGCTGG	2.37199e-05	4.96917e-06	3.561e-05	5.41858e-06
GACGCATAxAxATGxGAxGCTGG	3.11532e-05	9.11972e-06	8.4963e-05	2.12319e-05
GACGCATAxAxATxAGACGCTGG	1.94061e-05	2.07499e-06	2.85894e-05	6.07707e-06
GACGCATAxAxAxGAGACGCTGG	1.89984e-05	1.71739e-06	3.12933e-05	4.71963e-06
GACGCATAxAxAxGAGAxGCTGG	1.71458e-05	1.89843e-06	-5.78717e-05	4.14403e-05
GACGCATAxAxAxGAxACGxTGG	4.99792e-05	2.05839e-05	-2.62583e-05	2.41634e-05
GACGCATAxAxAxGxGACGCTGG	3.34318e-05	1.18084e-05	6.91578e-06	1.26772e-05
GACGCATAxAxAxGxxACxxTGG	2.13953e-05	4.76419e-06	6.97596e-05	1.91594e-05
GACGCATAxAxAxxAGACGxTGG	2.33193e-05	4.41477e-06	3.94353e-06	1.74189e-05
GACGCATAxAxxTGAGACGCTGG	3.07065e-05	5.74572e-06	2.81219e-05	5.37954e-06
GACGCATAxAxxTGAGACxCTGG	1.53809e-05	4.23666e-06	1.842e-05	1.66504e-05
GACGCATAxAxxTGxGAxGCTGG	2.63861e-05	3.94595e-06	-9.39939e-06	1.20705e-05
GACGCATAxAxxxGAGACGCTGG	2.23355e-05	3.96479e-06	2.72073e-05	1.14551e-05
GACGCATAxAxxxGAxACGCTGG	5.37214e-05	3.4584e-05	6.79964e-06	1.92202e-05
GACGCATAxAxxxxAxxCGCTGG	2.35773e-05	6.591e-06	3.19082e-05	2.28011e-05
GACGCATAxxGATGAGACGCTGG	5.25545e-05	7.75922e-07	5.64721e-05	1.02336e-06
GACGCATAxxGATGAGACGxTGG	2.42825e-05	8.0359e-06	1.75034e-05	1.10542e-05
GACGCATAxxxATGAGACGCTGG	2.42669e-05	1.07595e-06	3.38517e-05	2.98494e-06
GACGCATAxxxATGAGACxCTGG	2.47034e-05	2.65751e-06	1.8639e-05	7.75486e-06
GACGCATAxxxATGAGACxxTGG	1.57201e-05	4.34671e-06	-2.22253e-05	2.83854e-05
GACGCATAxxxATxAGACGCTGG	2.36164e-05	5.68522e-06	1.43947e-05	2.26879e-05
GACGCATAxxxAxGAGAxGCTGG	1.26216e-05	3.48115e-06	1.20447e-05	2.08954e-05
GACGCATAxxxAxGxGACGCTGG	2.52239e-05	4.12763e-06	1.69231e-05	1.59463e-05
GACGCATAxxxxTGAGACGCTGG	3.50199e-05	9.06762e-06	4.00163e-05	9.5162e-06
GACGCATAxxxxTGAGxCGCTGG	2.21247e-05	4.78021e-06	-2.38631e-05	3.08152e-05
GACGCATAxxGATGAGACxCTGG	1.96595e-05	1.47053e-06	3.29087e-05	3.97992e-06
GACGCATAxxGATGAGACxxTGG	2.33669e-05	4.85797e-06	2.2924e-05	1.15258e-05
GACGCATAxxGATGAGAxGCTGG	2.7836e-05	6.54536e-06	2.54896e-05	4.93142e-06
GACGCATAxxGATGAGxCGCTGG	2.16275e-05	3.08129e-06	1.8615e-05	1.19261e-05
GACGCATAxxGATGAxACGCTGG	2.12009e-05	2.02253e-06	4.34166e-05	7.03168e-06
GACGCATAxxGATGAxxCGCTGG	1.9623e-05	3.97394e-06	4.95609e-05	2.04985e-05
GACGCATAxxGATGxGACGCTGG	2.27191e-05	5.82935e-06	1.83695e-05	5.27722e-06
GACGCATAxxGATGxGAxGCTGG	3.04784e-05	5.81188e-06	-2.81737e-05	2.25841e-05
GACGCATAxxGATxAGACGCTGG	1.81801e-05	2.08099e-06	2.42761e-05	1.09287e-05
GACGCATAxxGATxAxACGCTGG	2.14024e-05	4.38782e-06	2.76138e-05	1.88584e-05
GACGCATAxxGATxxGACGxTGG	3.69824e-05	1.98098e-05	2.6247e-05	2.10616e-05
GACGCATAxxGAxGAGACGCTGG	1.86726e-05	9.58903e-07	3.54401e-05	3.59855e-06
GACGCATAxxGAxGxGAxGCTGG	2.05072e-05	3.79407e-06	1.03167e-06	2.68889e-05
GACGCATAxxGxTGAGACGCTGG	2.27142e-05	1.92019e-06	3.09235e-05	3.56588e-06
GACGCATAxxGxTGAGACGxTGG	1.98263e-05	3.14871e-06	2.46654e-05	1.03882e-05
GACGCATAxxGxTGAGACxCTGG	2.1866e-05	2.57884e-06	1.61647e-05	9.15494e-06
GACGCATAxxGxTGAGAxGCTGG	2.77944e-05	7.18892e-06	3.25435e-05	2.73508e-05
GACGCATAxxGxTGAGAxxCTGG	2.97953e-05	5.68345e-06	3.14931e-05	1.48085e-05
GACGCATAxxGxTGAGxCGCTGG	2.51274e-05	3.87311e-06	3.80522e-05	2.35308e-05
GACGCATAxxGxTxAGACGCTGG	2.05769e-05	2.69243e-06	2.01282e-05	9.95338e-06
GACGCATAxxGxTxAGACxCTGG	2.4893e-05	7.32194e-06	7.41125e-05	2.64283e-05
GACGCATAxxGxxGAGACGCTGG	1.76739e-05	3.9869e-06	2.41365e-05	4.22182e-06
GACGCATAxxGxxGxGACGCTGG	4.034e-05	1.29835e-05	-1.73811e-06	3.67329e-05
GACGCATAxAGATGAGACxCTGG	3.07659e-05	7.24668e-07	4.93703e-05	1.08274e-06
GACGCATAxAGATGAGACxxTGG	1.90885e-05	5.4241e-06	4.13785e-05	3.72094e-06
GACGCATAxAGATGAGAxGCTGG	2.13594e-05	1.78186e-06	3.86772e-05	1.31977e-06
GACGCATAxAGATGAGAxGxTGG	1.69232e-05	2.64695e-06	7.22108e-05	1.54063e-05
GACGCATAxAGATGAGxCGCTGG	1.76775e-05	1.33389e-06	4.44144e-05	1.82788e-06
GACGCATAxAGATGAGxCxCTGG	1.54603e-05	1.57462e-06	3.06635e-05	1.52538e-05
GACGCATAxAGATGAGxxGCTGG	2.19996e-05	6.07367e-06	1.82793e-06	7.62755e-06
GACGCATAxAGATGAxACGCTGG	2.43055e-05	9.48439e-07	5.60773e-05	1.64879e-06
GACGCATAxAGATGAxACxCTGG	2.84114e-05	4.62553e-06	4.06169e-05	7.5453e-06
GACGCATAxAGATGAxAxxCTGG	2.59967e-05	8.52622e-06	3.32229e-05	2.38134e-05
GACGCATAxAGATGxGACGCTGG	3.28267e-05	1.19904e-06	3.98154e-05	1.79332e-06
GACGCATAxAGATGxGACGxTGG	5.37962e-05	9.59638e-06	6.47349e-06	2.04787e-05
GACGCATAxAGATGxGACxCTGG	1.83701e-05	2.44246e-06	2.76671e-05	5.12504e-06
GACGCATAxAGATGxGxCGCTGG	1.76681e-05	3.62542e-06	4.23551e-05	1.44467e-05
GACGCATAxAGATGxGxCGxTGG	1.79212e-05	4.61056e-06	3.55712e-06	1.60054e-05
GACGCATAxAGATGxxACGCTGG	3.24167e-05	8.30231e-06	2.51142e-05	4.86405e-06
GACGCATAxAGATGxxACGxTGG	1.4565e-05	2.62511e-06	8.63515e-05	3.86736e-05
GACGCATAxAGATGxxACxCTGG	2.01142e-05	3.81623e-06	3.37217e-05	1.31567e-05
GACGCATAxAGATGxxxxGCTGG	2.15283e-05	4.21883e-06	2.85903e-06	1.41944e-05
GACGCATAxAGATxAGACGCTGG	2.9712e-05	1.05019e-06	6.42949e-05	1.79758e-06
GACGCATAxAGATxAGACxCTGG	2.04324e-05	2.43116e-06	4.70473e-05	2.19084e-05
GACGCATAxAGATxAGACxxTGG	2.5348e-05	2.74765e-06	3.39034e-05	7.675e-06
GACGCATAxAGATxAGxCGxTGG	4.11202e-05	6.14045e-06	9.92645e-06	1.92188e-05
GACGCATAxAGATxAxACxCTGG	2.52087e-05	6.11428e-06	3.83384e-05	8.63665e-06
GACGCATAxAGATxxGACGCTGG	1.36056e-05	2.89142e-06	-2.46952e-05	1.82994e-05
GACGCATAxAGATxxxACGCTGG	2.92964e-05	1.2451e-05	8.48895e-05	3.25379e-05
GACGCATAxAGATxxxAxxCTGG	1.89353e-05	3.07306e-06	4.59885e-05	2.24514e-05
GACGCATAxAGAxGAGACGCTGG	2.80337e-05	9.366e-07	5.81454e-05	1.57983e-06
GACGCATAxAGAxGAGACxCTGG	3.50551e-05	1.04915e-05	2.158e-05	9.0642e-06
GACGCATAxAGAxGAGAxGCTGG	2.78168e-05	1.00388e-05	-2.63229e-06	1.20803e-05
GACGCATAxAGAxGAxACGCTGG	1.89945e-05	3.4684e-06	-7.95926e-05	5.53998e-05
GACGCATAxAGAxGxGACGCTGG	1.87547e-05	2.73092e-06	1.98756e-05	6.73127e-06
GACGCATAxAGAxGxGxCGCTGG	1.92785e-05	5.32477e-06	0.000286943	0.000154876
GACGCATAxAGAxxAGACGCTGG	2.8601e-05	6.56711e-06	3.549e-05	7.25452e-06
GACGCATAxAGAxxAGACxCTGG	2.70496e-05	3.16055e-06	1.17748e-05	9.66134e-06
GACGCATAxAGxTGAGACGCTGG	2.31013e-05	7.75099e-07	3.79289e-05	1.36598e-06
GACGCATAxAGxTGAGACGxTGG	1.8664e-05	4.2393e-06	9.16681e-06	1.21527e-05
GACGCATAxAGxTGAGACxCTGG	6.90383e-05	2.05581e-05	1.30119e-05	5.85053e-06
GACGCATAxAGxTGAxACGCTGG	3.03324e-05	4.74819e-06	2.05953e-05	2.18254e-05
GACGCATAxAGxTGAxxCxCTGG	3.06555e-05	4.42846e-06	6.61391e-05	1.48268e-05
GACGCATAxAGxTGxGACxxTGG	1.69601e-05	5.61779e-06	1.00496e-05	1.49152e-05
GACGCATAxAGxTGxxACGCTGG	1.93676e-05	5.63164e-06	2.25984e-05	1.50208e-05
GACGCATAxAGxTGxxAxGCTGG	4.92041e-05	3.15391e-05	4.43119e-05	1.5571e-05
GACGCATAxAGxTxAGACGCTGG	2.55417e-05	3.10066e-06	2.1093e-05	7.17042e-06
GACGCATAxAGxTxAGACxCTGG	1.85861e-05	2.93804e-06	1.11884e-05	1.19988e-05
GACGCATAxAGxTxAGACxxTGG	3.50249e-05	1.25599e-05	3.70468e-05	5.30048e-05
GACGCATAxAGxTxxGACGCTGG	2.54678e-05	5.23572e-06	-2.57649e-05	1.87241e-05
GACGCATAxAGxxGAGACGCTGG	2.1085e-05	2.27586e-06	2.58713e-05	4.36044e-06
GACGCATAxAGxxGAGAxGCTGG	5.08494e-05	2.3676e-05	6.41805e-05	1.30647e-05
GACGCATAxAGxxGxGACxCTGG	4.54839e-05	1.67446e-05	9.61853e-06	1.25449e-05
GACGCATAxAGxxxAGAxGCTGG	1.45319e-05	3.37289e-06	-4.63995e-05	5.07514e-05
GACGCATxAAGATGAGACGCTGG	0.000232048	1.79245e-06	3.01565e-05	7.555e-07
GACGCATxAAGATGAGACGxTGG	2.15612e-05	1.95482e-06	2.2648e-05	2.2803e-06
GACGCATxAAxATGAGACGCTGG	3.05016e-05	6.88278e-07	5.55802e-05	1.28812e-06
GACGCATxAAxATGAGACxCTGG	1.86357e-05	1.36341e-06	2.90661e-05	7.723e-06
GACGCATxAAxATGAGAxGCTGG	1.47162e-05	1.8944e-05	-2.983e-06	7.94868e-06
GACGCATxAAxATGAGAxxCTGG	2.36502e-05	6.6841e-06	3.93198e-05	7.36398e-06
GACGCATxAAxATGAxACGCTGG	2.50284e-05	3.51846e-06	3.08733e-05	1.8267e-05
GACGCATxAAxATxAGACGCTGG	1.76908e-05	2.58942e-06	9.54246e-06	3.20943e-05
GACGCATxAAxATxAxACGCTGG	2.61936e-05	3.64007e-06	6.29745e-06	9.39054e-06
GACGCATxAAxAxGAGACGCTGG	1.70804e-05	2.29165e-06	1.8386e-05	4.00153e-06
GACGCATxAAxAxGAGAxGCTGG	5.16168e-05	1.13878e-05	4.46528e-05	8.00006e-06
GACGCATxAAxAxGAxACGCTGG	1.73955e-05	3.47349e-06	1.60907e-05	3.16184e-05
GACGCATxAAxxTGAGACGCTGG	1.96621e-05	1.73454e-06	3.20707e-05	3.6419e-06
GACGCATxAAxxTGAGACxCTGG	2.11842e-05	3.92494e-06	7.33787e-06	1.27885e-05
GACGCATxAAxxTGAxACGCTGG	3.10311e-05	7.55504e-06	4.59057e-05	8.69266e-06
GACGCATxAAxxTGxGACGCTGG	1.80419e-05	4.20746e-06	4.32565e-05	1.75557e-05
GACGCATxAAxxxGAGACGCTGG	1.78794e-05	6.47417e-06	1.47069e-05	8.1112e-06
GACGCATxAxGATGAGACGCTGG	4.83133e-05	7.89959e-07	6.48011e-05	1.39764e-06
GACGCATxAxxATGAGACGCTGG	2.13831e-05	1.70826e-06	3.40301e-05	3.63606e-06
GACGCATxAxxATGAGACGxTGG	2.14936e-05	1.18305e-05	-1.70135e-05	1.53686e-05
GACGCATxAxxATGAGACxCTGG	1.73642e-05	2.44024e-06	0.000106233	5.07467e-05
GACGCATxAxxATGAGAxGCTGG	1.77478e-05	3.01399e-06	1.63906e-05	1.59404e-05
GACGCATxAxxATxAGAxxCTGG	3.55109e-05	8.23434e-06	0.00013347	3.9263e-05
GACGCATxAxxAxGAGACGCTGG	4.68656e-05	1.46089e-05	3.47601e-05	6.4814e-06
GACGCATxAxxAxGxGxCxCTGG	1.86709e-05	6.09246e-06	4.53664e-05	3.36579e-05
GACGCATxAxxAxxxGxCGCTGG	3.41212e-05	6.58558e-06	1.19825e-05	5.31301e-05
GACGCATxAxxxTxAGACGCTGG	2.32176e-05	5.56074e-06	-3.19006e-05	2.46711e-05
GACGCATxAxGATGAGACxCTGG	2.14874e-05	1.35639e-06	1.58118e-05	4.44541e-06
GACGCATxAxGATGAGACxxTGG	2.02253e-05	4.70901e-06	7.92313e-06	8.16158e-06
GACGCATxAxGATGAGAxGCTGG	2.16098e-05	4.72404e-06	3.22562e-05	2.02486e-05
GACGCATxAxGATGAGxCGCTGG	1.93745e-05	2.61794e-06	1.6686e-06	7.71604e-06
GACGCATxAxGATGAGxCGxTGG	2.89549e-05	8.53765e-06	-4.75131e-06	1.52288e-05
GACGCATxAxGATGAxACGCTGG	2.58459e-05	2.90321e-06	3.72508e-05	6.39005e-06
GACGCATxAxGATGAxAxGCTGG	2.10431e-05	3.36781e-06	-9.8895e-06	1.37815e-05
GACGCATxAxGATGAxAxxxTGG	2.87866e-05	7.46801e-06	0.000101373	3.68067e-05
GACGCATxAxGATGAxxCGCTGG	1.93361e-05	2.26031e-06	3.65907e-06	1.91033e-05
GACGCATxAxGATGxGACxCTGG	3.08642e-05	1.21438e-05	-2.48276e-05	1.37859e-05
GACGCATxAxGATGxGxCGCTGG	1.55418e-05	7.02753e-06	1.45055e-05	1.43967e-05
GACGCATxAxGATGxxACGCTGG	1.99923e-05	6.76061e-06	-3.2585e-06	1.55304e-05
GACGCATxAxGATxAGACGCTGG	1.80176e-05	2.8151e-06	3.39879e-05	7.47004e-06
GACGCATxAxGAxGAGACGCTGG	2.26651e-05	2.33614e-06	3.51519e-05	3.66481e-06
GACGCATxAxGAxGAGACGxTGG	2.64907e-05	7.13273e-06	2.04391e-05	1.10403e-05
GACGCATxAxGAxGAGAxGCTGG	1.88844e-05	2.42731e-06	-1.2025e-05	2.25615e-05
GACGCATxAxGAxGAGxCGCTGG	1.48847e-05	2.78266e-06	4.74465e-05	1.79569e-05
GACGCATxAxGAxGAxACGCTGG	4.87539e-05	3.08209e-05	3.3465e-05	1.82564e-05
GACGCATxAxGAxxAGACGCTGG	2.87334e-05	6.32615e-06	-6.29492e-06	1.17569e-05
GACGCATxAxGxTGAGACGCTGG	1.76297e-05	2.67527e-06	3.74949e-05	4.14031e-06
GACGCATxAxGxTGxGACGCTGG	2.84107e-05	5.58974e-06	1.88495e-05	2.4456e-05
GACGCATxxAGATGAGACGCTGG	0.000128831	1.50063e-06	9.71152e-05	1.12976e-06
GACGCATxxAGATGAGACGxTGG	1.97277e-05	5.63125e-06	2.40732e-05	9.32197e-06
GACGCATxxAxATGAGACGCTGG	2.28631e-05	1.10696e-06	4.43937e-05	3.1063e-06
GACGCATxxAxATGAGACGxTGG	1.97187e-05	5.21973e-06	-6.28445e-05	3.77616e-05
GACGCATxxAxATGAGACxCTGG	1.96861e-05	7.79516e-06	1.4842e-05	1.06303e-05
GACGCATxxAxATGAGAxGCTGG	4.62048e-05	2.92909e-05	2.22726e-05	1.16593e-05
GACGCATxxAxATGAGxCGCTGG	2.29249e-05	4.43931e-06	2.14219e-06	1.05204e-05
GACGCATxxAxATGAxACGCTGG	2.82249e-05	1.10483e-05	-1.42967e-06	2.13241e-05
GACGCATxxAxAxGAGACGCTGG	2.88781e-05	3.69379e-06	8.30219e-06	1.05874e-05
GACGCATxxAxAxGxxACGCTGG	1.391e-05	2.53185e-06	1.40524e-05	1.92125e-05
GACGCATxxAxxTGAGACGCTGG	2.14865e-05	4.25517e-06	4.47918e-05	7.48799e-06
GACGCATxxAxxTGxGACGCTGG	1.37847e-05	3.62906e-06	4.52089e-05	1.16536e-05
GACGCATxxxGATGAGACGCTGG	4.08357e-05	9.17162e-07	6.30059e-05	1.70794e-06
GACGCATxxxxATGAGACGCTGG	2.21151e-05	1.77607e-06	3.36811e-05	7.11668e-06
GACGCATxxxxxTGAGACGCTGG	2.15463e-05	5.40155e-06	3.24633e-05	5.55107e-06
GACGCATxxxGATGAGACxCTGG	1.95877e-05	1.49852e-06	1.21361e-05	9.54527e-06
GACGCATxxxGATGAGAxGCTGG	2.15116e-05	3.74594e-06	3.6132e-05	7.77823e-06
GACGCATxxxGATGAGxCGxTGG	4.56038e-05	3.409e-05	3.73678e-05	2.11259e-05
GACGCATxxxGATxAGACGCTGG	1.96777e-05	3.38371e-06	-1.49863e-05	1.49687e-05
GACGCATxxxGAxGAGACGCTGG	1.78621e-05	5.88988e-06	3.27404e-05	5.73032e-06
GACGCATxxxGxTGAGACGCTGG	2.43335e-05	6.47276e-06	4.31497e-05	1.00671e-05
GACGCATxxAGATGAGACxCTGG	2.56633e-05	1.33997e-06	3.96589e-05	2.20478e-06
GACGCATxxAGATGAGACxxTGG	2.48877e-05	4.20884e-06	2.85872e-06	1.90868e-05
GACGCATxxAGATGAGAxGCTGG	1.93401e-05	3.73765e-06	3.30116e-05	4.73467e-06
GACGCATxxAGATGAGAxGxTGG	1.46313e-05	3.57629e-06	-6.18653e-06	9.65312e-05
GACGCATxxAGATGAxACGCTGG	2.54997e-05	3.31156e-06	1.81663e-05	4.82002e-06
GACGCATxxAGATGAxACxCTGG	2.11268e-05	8.62093e-06	2.06183e-05	1.42678e-05
GACGCATxxAGATGxGACGCTGG	2.12597e-05	2.57274e-06	3.61164e-05	3.30202e-06
GACGCATxxAGATGxGACxCTGG	4.74495e-05	2.77733e-05	-8.07853e-06	1.91976e-05
GACGCATxxAGATGxGAxGCTGG	2.80152e-05	7.34014e-06	3.20328e-05	2.49301e-05
GACGCATxxAGATGxGxCGCTGG	2.40414e-05	9.77863e-06	-2.45984e-05	2.367e-05
GACGCATxxAGATxAGACGCTGG	2.00854e-05	1.34062e-06	3.00278e-05	4.41616e-06
GACGCATxxAGATxAGAxGCTGG	1.91734e-05	3.40921e-06	4.47973e-05	9.60061e-06
GACGCATxxAGATxAGxCGCTGG	2.1438e-05	4.99397e-06	3.32502e-05	1.77693e-05
GACGCATxxAGATxAxACGCTGG	4.12395e-05	8.78249e-06	1.29183e-05	7.70889e-06
GACGCATxxAGATxxxACGCTGG	2.08408e-05	1.10659e-05	-4.21912e-05	3.09962e-05
GACGCATxxAGAxGAGACGCTGG	2.42374e-05	1.45908e-06	3.54735e-05	2.51036e-06
GACGCATxxAGAxGAGxCGCTGG	2.28905e-05	7.5973e-06	2.44437e-05	1.6766e-05
GACGCATxxAGAxGAxACGCTGG	1.85802e-05	5.01142e-06	2.42249e-05	1.037e-05
GACGCATxxAGAxGAxxCGCTGG	6.77761e-05	2.53428e-05	8.76596e-07	1.89043e-05
GACGCATxxAGAxGxGACxCTGG	5.50471e-05	9.29755e-06	0.000102163	3.06273e-05
GACGCATxxAGAxxAGACGCTGG	1.55089e-05	4.01842e-06	3.05881e-05	6.19311e-06
GACGCATxxAGAxxAGACxCTGG	1.59194e-05	3.13267e-06	6.69825e-06	7.60025e-06
GACGCATxxAGAxxxGACGxTGG	5.84821e-05	1.43259e-05	1.94836e-05	7.68971e-06
GACGCATxxAGxTGAGACGCTGG	1.81732e-05	1.9137e-06	2.70099e-05	2.74291e-06
GACGCATxxAGxTGAGxCGCTGG	1.8096e-05	4.55148e-06	1.27199e-05	4.36106e-05
GACGCATxxAGxTGxGACGCTGG	2.36215e-05	5.72563e-06	3.81519e-05	9.80021e-06
GACGCATxAAGATGAGACxCTGG	3.32382e-05	7.56744e-07	5.51706e-05	1.08749e-06
GACGCATxAAGATGAGACxxTGG	2.10301e-05	2.25239e-06	3.05975e-05	3.93922e-06
GACGCATxAAGATGAGAxGCTGG	1.65365e-05	1.8604e-06	3.05545e-05	2.25837e-06
GACGCATxAAGATGAGxCGCTGG	2.0046e-05	1.13836e-06	3.54107e-05	2.37301e-06
GACGCATxAAGATGAGxCxCTGG	1.96837e-05	5.50129e-06	3.99783e-06	2.66947e-05
GACGCATxAAGATGAGxxGxTGG	3.38e-05	1.64734e-05	2.12575e-05	1.17019e-05
GACGCATxAAGATGAxACGCTGG	2.90201e-05	1.27227e-06	5.23905e-05	1.88628e-06
GACGCATxAAGATGAxACxCTGG	1.8583e-05	1.60578e-06	-3.06214e-07	9.28568e-06
GACGCATxAAGATGxGACGCTGG	3.55427e-05	1.04121e-06	4.79938e-05	1.72838e-06
GACGCATxAAGATGxGAxGCTGG	2.2395e-05	2.63234e-06	1.1806e-06	8.14235e-06
GACGCATxAAGATGxGxCGCTGG	2.30042e-05	8.78379e-06	0.000123434	2.91181e-05
GACGCATxAAGATGxxACGCTGG	2.02687e-05	1.979e-06	3.49602e-05	1.55517e-05
GACGCATxAAGATxAGACGCTGG	2.4038e-05	1.30314e-06	4.64743e-05	3.12479e-06
GACGCATxAAGATxAGACxCTGG	2.91177e-05	1.27368e-05	4.64677e-05	2.40492e-05
GACGCATxAAGATxxGACGCTGG	3.05239e-05	4.24476e-06	3.93873e-05	1.36668e-05
GACGCATxAAGAxGAGACGCTGG	2.59095e-05	7.29298e-07	4.4576e-05	1.51797e-06
GACGCATxAAGAxGAxACGCTGG	1.87343e-05	2.76265e-06	3.88059e-05	9.93155e-06
GACGCATxAAGAxGAxxCGCTGG	2.06051e-05	3.0738e-06	-4.1796e-06	1.58213e-05
GACGCATxAAGAxGxGACGCTGG	1.93133e-05	4.42762e-06	3.98407e-05	1.49336e-05
GACGCATxAAGAxGxGAxxCTGG	1.67285e-05	7.32359e-06	2.39084e-05	1.51404e-05
GACGCATxAAGAxxAGACGCTGG	1.71025e-05	5.74375e-06	5.39963e-06	1.19955e-05
GACGCATxAAGAxxAGACGxTGG	2.61175e-05	4.83491e-06	-1.79759e-06	3.16572e-05
GACGCATxAAGAxxAGxCxCTGG	1.93925e-05	6.49343e-06	-4.36759e-05	2.79166e-05
GACGCATxAAGAxxAxACGxTGG	2.3044e-05	5.21025e-06	1.53835e-05	1.37241e-05
GACGCATxAAGxTGAGACGCTGG	2.42e-05	1.10602e-06	3.61354e-05	2.04787e-06
GACGCATxAAGxTGAGACxCTGG	2.20408e-05	4.24629e-06	2.13155e-05	7.4395e-06
GACGCATxAAGxTGAGxCxCTGG	5.66848e-05	2.32125e-05	-7.95094e-07	1.9353e-05
GACGCATxAAGxTGAxACGCTGG	1.9785e-05	3.87828e-06	-2.56899e-05	7.85769e-06
GACGCATxAAGxTGAxACxCTGG	2.886e-05	4.3203e-06	-4.90753e-06	1.98454e-05
GACGCATxAAGxTxAGACGCTGG	2.32006e-05	2.18757e-06	3.3039e-05	9.28671e-06
GACGCATxAAGxTxAGACxCTGG	1.70386e-05	2.72664e-06	3.53988e-05	1.73847e-05
GACGCATxAAGxTxAxACGCTGG	2.64555e-05	3.93668e-06	2.99725e-05	7.60895e-06
GACGCATxAAGxxGAGACGCTGG	1.95276e-05	1.84059e-06	3.62415e-05	3.25928e-06
GACGCATxAAGxxxAGACGCTGG	2.42314e-05	4.76293e-06	4.33393e-06	2.28061e-05
GACGCAxAAAGATGAGACGCTGG	0.000228704	2.30342e-06	2.08581e-05	9.45078e-07
GACGCAxAAAGATGAGACGxTGG	1.7916e-05	4.14989e-06	3.30801e-05	2.37808e-06
GACGCAxAAAxATGAGACGCTGG	2.75732e-05	8.57724e-07	4.66142e-05	2.27466e-06
GACGCAxAAAxATGAGACxCTGG	2.26586e-05	3.93297e-06	3.22109e-05	5.80342e-06
GACGCAxAAAxATGAxxCxCTGG	1.436e-05	2.55146e-06	3.31894e-05	1.63886e-05
GACGCAxAAAxATGxGACGCTGG	2.73752e-05	7.23231e-06	4.19788e-06	9.51215e-06
GACGCAxAAAxATxAGACGCTGG	1.94837e-05	2.11241e-06	2.10303e-05	1.44053e-05
GACGCAxAAAxAxGAGACGCTGG	2.79133e-05	6.47951e-06	1.29217e-05	6.14942e-06
GACGCAxAAAxAxGAGAxGCTGG	1.68553e-05	2.79377e-06	1.37985e-05	1.27207e-05
GACGCAxAAAxxTGAGACGCTGG	2.31895e-05	3.99163e-06	2.28575e-05	5.91825e-06
GACGCAxAAxGATGAGACGCTGG	4.01825e-05	6.91791e-07	6.55065e-05	1.44484e-06
GACGCAxAAxxATGAGACGCTGG	2.59732e-05	1.34271e-06	3.41398e-05	7.12779e-06
GACGCAxAAxxATGAGACGxTGG	3.42752e-05	8.40277e-06	-2.30714e-05	4.5142e-05
GACGCAxAAxxATGAGxCGCTGG	2.57298e-05	1.28032e-05	-3.36917e-05	5.22673e-05
GACGCAxAAxxATGxGACxCTGG	1.73511e-05	4.9184e-06	4.3865e-06	2.27527e-05
GACGCAxAAxxATxAGACGCTGG	1.49876e-05	1.32184e-06	1.66863e-05	7.03653e-06
GACGCAxAAxxxTGAGACGCTGG	2.5046e-05	6.77274e-06	2.69083e-05	7.59575e-06
GACGCAxAAxxxTGxGAxGCTGG	1.80341e-05	3.30715e-06	-1.14331e-05	7.07697e-06
GACGCAxAAxxxTxAGACGCTGG	2.01874e-05	5.50073e-06	9.04673e-06	1.434e-05
GACGCAxAAxGATGAGACxCTGG	2.16942e-05	2.57172e-06	1.07668e-05	6.19939e-06
GACGCAxAAxGATGAGxCGCTGG	1.60633e-05	2.01481e-06	-1.03477e-05	1.83442e-05
GACGCAxAAxGATGAxACGxTGG	2.19638e-05	2.17134e-06	-3.2128e-06	1.70708e-05
GACGCAxAAxGATxAGACGCTGG	2.01456e-05	3.10606e-06	1.19777e-05	3.86951e-06
GACGCAxAAxGATxAGxCGCTGG	1.26562e-05	1.13923e-06	6.71078e-05	2.68635e-05
GACGCAxAAxGATxxGACGCTGG	3.73616e-05	2.19367e-05	-1.72882e-05	1.5526e-05
GACGCAxAAxGAxGAGACGCTGG	1.59186e-05	2.694e-06	2.92522e-05	5.04336e-06
GACGCAxAAxGAxGAGAxGCTGG	2.56023e-05	9.68675e-06	3.1332e-05	2.39549e-05
GACGCAxAAxGxTGAGACGCTGG	1.89819e-05	1.88014e-06	2.66674e-05	5.19476e-06
GACGCAxAAxGxTGAGACGxTGG	2.41614e-05	5.01352e-06	1.73623e-05	2.34026e-05
GACGCAxAAxGxTxAGAxGCTGG	2.71315e-05	7.29458e-06	4.98103e-05	2.06785e-05
GACGCAxAAxGxxGAGACGCTGG	2.41303e-05	4.47442e-06	2.48542e-05	5.74352e-06
GACGCAxAxAGATGAGACGCTGG	0.000113158	1.64635e-06	9.05225e-05	1.40704e-06
GACGCAxAxAGATGAGACGxTGG	1.67781e-05	4.17841e-06	2.58588e-05	2.22791e-05
GACGCAxAxAxATGAGACGCTGG	2.16608e-05	1.15338e-06	2.98801e-05	3.32434e-06
GACGCAxAxAxATGAGxCGxTGG	2.24339e-05	5.23407e-06	1.61047e-05	1.79752e-05
GACGCAxAxAxATxAGACGCTGG	1.849e-05	2.99442e-06	2.73753e-05	8.00152e-06
GACGCAxAxAxxTGAGACGCTGG	1.90604e-05	4.79822e-06	3.18378e-05	4.78323e-06
GACGCAxAxAxxTGAxxCGCTGG	2.85385e-05	1.02084e-05	2.33567e-06	1.90969e-05
GACGCAxAxAxxxxAGxCxCTGG	3.45669e-05	9.75293e-06	6.01364e-06	2.66314e-05
GACGCAxAxxGATGAGACGCTGG	4.21024e-05	1.13316e-06	6.84025e-05	2.16429e-06
GACGCAxAxxxATGAGACGCTGG	2.95802e-05	2.52816e-06	3.56591e-05	6.64727e-06
GACGCAxAxxxATGAGxCGCTGG	1.97739e-05	1.47288e-05	5.56266e-05	1.78659e-05
GACGCAxAxxxATGAxxCGCTGG	1.78703e-05	3.59492e-06	7.54927e-06	1.74863e-05
GACGCAxAxxxAxGAGACGCTGG	1.99045e-05	3.45063e-06	3.1404e-05	1.05916e-05
GACGCAxAxxGATGAGACxCTGG	2.50528e-05	3.22811e-06	3.61189e-05	1.59295e-05
GACGCAxAxxGATGAGACxxTGG	1.84222e-05	6.40372e-06	3.13386e-05	2.45594e-05
GACGCAxAxxGATGAxACGCTGG	1.79113e-05	6.03385e-06	2.90904e-05	1.94264e-05
GACGCAxAxxGAxGAGACGCTGG	1.53952e-05	2.37446e-06	2.66309e-05	1.00554e-05
GACGCAxAxxGxTGAGACGCTGG	2.0494e-05	2.52049e-06	2.87103e-05	4.89123e-06
GACGCAxAxxGxTGAxACGxTGG	1.9858e-05	5.45905e-06	-1.59964e-05	2.28948e-05
GACGCAxAxAGATGAGACxCTGG	2.29274e-05	1.30402e-06	4.03628e-05	2.63997e-06
GACGCAxAxAGATGAGxCGCTGG	1.89195e-05	1.6989e-06	1.94328e-05	6.9153e-06
GACGCAxAxAGATGAxACGCTGG	1.87047e-05	1.48389e-06	2.39179e-05	4.41392e-06
GACGCAxAxAGATGAxACxCTGG	3.26135e-05	1.18988e-05	-3.25598e-05	5.82523e-05
GACGCAxAxAGATGxGACGCTGG	2.1569e-05	1.68522e-06	3.6415e-05	2.91389e-06
GACGCAxAxAGATGxGACxCTGG	2.51182e-05	5.65251e-06	2.01254e-05	1.35562e-05
GACGCAxAxAGATxAGACGCTGG	2.99045e-05	2.36961e-06	5.36465e-05	5.04409e-06
GACGCAxAxAGATxAGACxCTGG	2.13345e-05	3.02699e-06	1.95009e-05	2.16069e-05
GACGCAxAxAGATxxGACGCTGG	2.25721e-05	2.80095e-06	5.13195e-05	2.09524e-05
GACGCAxAxAGAxGAGACGCTGG	1.76182e-05	1.09016e-06	2.83903e-05	3.05208e-06
GACGCAxAxAGAxGxGACxCTGG	2.47117e-05	7.77951e-06	-3.64463e-06	1.14233e-05
GACGCAxAxAGAxxAGACGCTGG	2.99942e-05	9.9266e-06	1.12865e-05	7.81576e-06
GACGCAxAxAGxTGAGACGCTGG	2.34175e-05	2.58483e-06	3.36352e-05	2.59233e-06
GACGCAxAxAGxTxAGACGCTGG	4.19527e-05	1.82136e-05	9.25433e-06	1.41518e-05
GACGCAxAxAGxxxAGACGCTGG	4.09793e-05	2.57532e-05	-9.71972e-06	3.16267e-05
GACGCAxxAAGATGAGACGCTGG	0.000171509	2.38052e-06	8.00855e-05	1.21387e-06
GACGCAxxAAGATGAGACGxTGG	2.06265e-05	2.23021e-06	2.35146e-06	1.46311e-05
GACGCAxxAAxATGAGACGCTGG	2.40259e-05	9.52554e-07	4.82425e-05	3.31168e-06
GACGCAxxAAxATGAGACxCTGG	1.86056e-05	3.47123e-06	1.9712e-05	1.35341e-05
GACGCAxxAAxATGAGAxGCTGG	2.09021e-05	4.53781e-06	1.83968e-05	1.03778e-05
GACGCAxxAAxATGAxAxGCTGG	3.72672e-05	1.83045e-05	1.90032e-05	2.44246e-05
GACGCAxxAAxATGxGACGCTGG	2.51312e-05	5.70366e-06	2.15057e-05	8.11517e-06
GACGCAxxAAxAxGAGACGCTGG	2.06836e-05	3.44952e-06	1.86664e-05	1.23247e-05
GACGCAxxAAxxxGAGAxGCTGG	5.92879e-05	3.08933e-05	-6.9263e-05	8.26329e-05
GACGCAxxAxGATGAGACGCTGG	4.1496e-05	9.55449e-07	6.5145e-05	1.83278e-06
GACGCAxxAxxATGAGACGCTGG	1.93221e-05	1.93978e-06	5.24712e-05	1.09835e-05
GACGCAxxAxxATGAGxCGxTGG	1.5491e-05	4.82199e-06	-1.50798e-05	2.23031e-05
GACGCAxxAxGATGAGACxCTGG	4.37547e-05	1.81813e-05	2.04077e-05	1.23882e-05
GACGCAxxAxGATGAGAxGCTGG	1.38933e-05	4.58641e-06	5.03508e-05	3.20956e-05
GACGCAxxAxGATGxGxCGCTGG	3.78194e-05	1.0169e-05	4.49069e-05	3.45973e-05
GACGCAxxAxGATxxGACGCTGG	1.39618e-05	3.82608e-06	4.41397e-05	3.05485e-05
GACGCAxxAxGAxGAGACGCTGG	3.16224e-05	3.92089e-06	3.18185e-05	4.83344e-06
GACGCAxxAxGxTGAGACGCTGG	2.788e-05	1.39253e-05	6.74574e-05	2.03308e-05
GACGCAxxAxGxTGAGACGxTGG	1.80751e-05	3.83262e-06	3.84259e-05	1.40981e-05
GACGCAxxAxGxTGAGxCGxTGG	1.77269e-05	2.53852e-06	5.51879e-05	1.18259e-05
GACGCAxxAxGxTGxGxCxCTGG	2.39638e-05	5.40287e-06	5.92588e-05	1.52305e-05
GACGCAxxAxGxTxAGACGCTGG	4.83055e-05	7.57317e-06	6.11562e-06	8.97641e-06
GACGCAxxxAGATGAGACGCTGG	0.00012186	2.68093e-06	0.000100927	2.0302e-06
GACGCAxxxAxATGAGACGCTGG	2.75093e-05	2.41097e-06	3.95018e-05	5.63469e-06
GACGCAxxxAxATGxGACGCTGG	1.84374e-05	4.92751e-06	6.43815e-05	2.11967e-05
GACGCAxxxAxxTGAGACGCTGG	1.87109e-05	2.61885e-06	3.24094e-05	7.52579e-06
GACGCAxxxAxxxxAGACGCTGG	2.20253e-05	5.20835e-06	4.66088e-05	1.88012e-05
GACGCAxxxxGATGAGACGCTGG	3.78125e-05	2.03841e-06	7.16602e-05	3.0111e-06
GACGCAxxxxGATGAGACxCTGG	2.42193e-05	3.61425e-06	2.62516e-05	8.96285e-06
GACGCAxxxxGATxAGAxxCTGG	1.53956e-05	6.50749e-06	4.20881e-05	1.75952e-05
GACGCAxxxxGAxGAGACGCTGG	1.6684e-05	2.64165e-06	-4.64636e-06	7.99017e-06
GACGCAxxxxGxTGAGACGCTGG	2.18317e-05	3.1407e-06	4.30702e-05	6.10798e-06
GACGCAxxxAGATGAGACxCTGG	2.19758e-05	1.58199e-06	1.94139e-05	7.00552e-06
GACGCAxxxAGATGAGACxxTGG	2.78181e-05	8.80043e-06	1.87338e-05	1.38799e-05
GACGCAxxxAGATGAGxCGCTGG	2.25151e-05	3.01427e-06	4.07431e-05	7.77886e-06
GACGCAxxxAGATGAxAxxCTGG	2.72952e-05	4.57876e-06	1.962e-05	3.6148e-05
GACGCAxxxAGATGxGxCGCTGG	2.1484e-05	7.168e-06	-3.6424e-06	1.73323e-05
GACGCAxxxAGATxAGACGCTGG	1.94569e-05	3.19843e-06	1.49253e-05	1.0551e-05
GACGCAxxxAGAxGAGACGCTGG	2.0902e-05	2.50149e-06	1.08493e-05	5.50977e-06
GACGCAxxxAGxTGAGACGCTGG	2.02358e-05	3.51796e-06	2.52426e-05	5.24183e-06
GACGCAxxxAGxTGxGACGCTGG	1.48511e-05	3.97885e-06	5.84669e-05	2.07019e-05
GACGCAxxAAGATGAGACxCTGG	2.81092e-05	1.41601e-06	3.43495e-05	2.99967e-06
GACGCAxxAAGATGAGACxxTGG	1.97001e-05	1.1994e-06	2.09188e-07	1.16097e-05
GACGCAxxAAGATGAGAxGCTGG	1.63493e-05	1.89275e-06	6.06513e-06	4.51677e-06
GACGCAxxAAGATGAGxCGCTGG	1.4578e-05	1.75975e-06	1.51928e-05	4.33452e-06
GACGCAxxAAGATGAxACGCTGG	2.42761e-05	1.57837e-06	4.43656e-05	3.80864e-06
GACGCAxxAAGATGAxACxCTGG	1.16386e-05	3.00874e-06	2.67284e-05	1.52802e-05
GACGCAxxAAGATGAxxxGCTGG	1.51849e-05	2.82089e-06	2.90108e-05	1.99691e-05
GACGCAxxAAGATGxGACGCTGG	2.50254e-05	2.16067e-06	4.26362e-05	3.77936e-06
GACGCAxxAAGATGxxACGCTGG	1.93692e-05	2.45584e-06	3.04218e-05	2.59508e-05
GACGCAxxAAGATxAGACGCTGG	2.32598e-05	1.40947e-06	3.3441e-05	5.42012e-06
GACGCAxxAAGATxAGACxCTGG	2.50502e-05	6.09928e-06	3.31205e-06	2.442e-05
GACGCAxxAAGAxGAGACGCTGG	2.07291e-05	9.14111e-07	3.34628e-05	3.15797e-06
GACGCAxxAAGAxGAxxCGxTGG	3.95884e-05	2.8851e-05	9.99016e-06	2.15833e-05
GACGCAxxAAGAxGxGACGCTGG	1.54192e-05	2.33761e-06	1.76056e-05	1.68235e-05
GACGCAxxAAGAxxAGACGCTGG	2.31476e-05	3.35149e-06	1.07541e-05	1.6604e-05
GACGCAxxAAGxTGAGACGCTGG	2.31038e-05	1.33755e-06	2.83454e-05	3.34109e-06
GACGCAxxAAGxTGAGAxGCTGG	5.55394e-05	2.91038e-05	2.7315e-05	1.95081e-05
GACGCAxxAAGxTGAGxCGCTGG	1.86886e-05	6.63653e-06	-3.38177e-05	1.28228e-05
GACGCAxxAAGxTGxGACGCTGG	3.3561e-05	8.53536e-06	2.63191e-05	1.01075e-05
GACGCAxxAAGxxGAGACGCTGG	2.82383e-05	8.65326e-06	9.36857e-06	1.48999e-05
GACGCAxAAAGATGAGACxCTGG	3.70351e-05	9.18994e-07	5.54685e-05	1.21512e-06
GACGCAxAAAGATGAGACxxTGG	2.08259e-05	2.72258e-06	8.53399e-06	4.23205e-06
GACGCAxAAAGATGAGAxGCTGG	2.01237e-05	2.18333e-06	3.76271e-05	2.28346e-06
GACGCAxAAAGATGAGAxGxTGG	2.51579e-05	7.39166e-06	3.95458e-05	2.48442e-05
GACGCAxAAAGATGAGxCGCTGG	2.10163e-05	1.12803e-06	3.06225e-05	3.49969e-06
GACGCAxAAAGATGAGxCxCTGG	2.1836e-05	7.36708e-06	7.58971e-06	3.49289e-05
GACGCAxAAAGATGAGxxGCTGG	2.12603e-05	3.03988e-06	1.39931e-05	1.36839e-05
GACGCAxAAAGATGAxACGCTGG	2.63035e-05	1.25366e-06	5.31112e-05	2.05708e-06
GACGCAxAAAGATGAxACxxTGG	5.89596e-05	2.40914e-05	1.43374e-05	1.3757e-05
GACGCAxAAAGATGAxAxGCTGG	2.61406e-05	1.04058e-05	1.61635e-05	8.54122e-06
GACGCAxAAAGATGAxxCGCTGG	1.92652e-05	3.83737e-06	1.74328e-05	2.07299e-05
GACGCAxAAAGATGxGACGCTGG	3.38596e-05	1.38464e-06	2.88538e-05	2.08169e-06
GACGCAxAAAGATGxGACxCTGG	2.52088e-05	3.11858e-06	2.46312e-05	1.67021e-05
GACGCAxAAAGATGxGAxGxTGG	2.69829e-05	9.46071e-06	1.89889e-05	2.28983e-05
GACGCAxAAAGATGxGAxxCTGG	3.44611e-05	2.57168e-05	5.14824e-06	1.67252e-05
GACGCAxAAAGATxAGACGCTGG	2.38875e-05	8.47342e-07	5.06203e-05	2.88556e-06
GACGCAxAAAGATxAGACxCTGG	2.13337e-05	6.0221e-06	4.94687e-06	5.63559e-06
GACGCAxAAAGATxAGAxGCTGG	3.01396e-05	1.10909e-05	5.71336e-05	1.42843e-05
GACGCAxAAAGATxAxxCxxTGG	1.32632e-05	2.25015e-06	7.55101e-06	8.30653e-06
GACGCAxAAAGATxxGACGCTGG	2.45868e-05	1.03011e-05	3.99926e-05	8.41594e-06
GACGCAxAAAGAxGAGACGCTGG	2.86929e-05	8.11315e-07	4.67779e-05	1.60488e-06
GACGCAxAAAGAxGAGACxCTGG	1.83311e-05	6.8571e-06	2.99701e-05	6.51846e-06
GACGCAxAAAGAxGAGACxxTGG	2.94164e-05	1.00835e-05	4.32289e-05	6.49535e-05
GACGCAxAAAGAxGAGxCGCTGG	2.10044e-05	5.48834e-06	1.25515e-06	9.56685e-06
GACGCAxAAAGAxGAxACGCTGG	2.25865e-05	3.04553e-06	4.67962e-05	9.06704e-06
GACGCAxAAAGAxGxGACxCTGG	2.03408e-05	2.74302e-06	-1.19176e-05	4.81681e-05
GACGCAxAAAGxTGAGACGCTGG	2.41936e-05	1.49281e-06	3.16781e-05	2.81792e-06
GACGCAxAAAGxTGAxxCGCTGG	3.17688e-05	1.68543e-05	-4.92335e-05	3.72673e-05
GACGCAxAAAGxTGxGACGCTGG	7.33889e-05	3.06586e-05	1.01898e-05	2.58371e-05
GACGCAxAAAGxTGxGACxCTGG	1.94419e-05	2.18876e-06	4.95623e-06	1.07735e-05
GACGCAxAAAGxxGAGACGCTGG	1.82885e-05	2.76994e-06	2.3811e-05	3.57596e-06
GACGCAxAAAGxxGAGACGxTGG	1.53392e-05	3.58623e-06	-5.51916e-05	0.00011845
GACGCAxAAAGxxGAGxCGCTGG	3.28407e-05	1.39923e-05	-6.68896e-05	4.5732e-05
GACGCxTAAAGATGAGACGCTGG	0.000246904	1.71584e-06	4.44239e-05	7.42878e-07
GACGCxTAAAGATGAGACGxTGG	2.34564e-05	1.34168e-06	2.80188e-05	2.50117e-06
GACGCxTAAAxATGAGACGCTGG	2.63389e-05	5.88031e-07	4.60696e-05	1.67701e-06
GACGCxTAAAxATGAGACGxTGG	2.41901e-05	1.29527e-05	1.52976e-05	6.45351e-06
GACGCxTAAAxATGAGACxCTGG	1.89469e-05	2.0253e-06	3.07359e-05	8.65199e-06
GACGCxTAAAxATGAGAxGCTGG	1.45697e-05	3.54376e-06	1.44406e-05	1.30638e-05
GACGCxTAAAxATGAGAxGxTGG	1.61956e-05	3.35189e-06	1.47265e-05	1.02949e-05
GACGCxTAAAxATGxGAxGCTGG	1.6386e-05	4.70802e-06	5.22584e-05	1.79995e-05
GACGCxTAAAxATGxGxCGCTGG	3.98541e-05	1.17682e-05	4.21456e-05	2.80716e-05
GACGCxTAAAxATxAGACGCTGG	2.5048e-05	4.44192e-06	1.62033e-05	1.16516e-05
GACGCxTAAAxATxAGACxCTGG	2.32765e-05	8.6973e-06	9.33833e-06	9.08526e-06
GACGCxTAAAxAxxAGACGCTGG	1.79163e-05	3.27191e-06	5.37417e-05	1.58893e-05
GACGCxTAAAxAxxxGACGxTGG	1.39628e-05	3.84847e-06	2.07669e-05	1.86298e-05
GACGCxTAAAxxTGAGACGCTGG	1.57947e-05	1.83531e-06	3.31599e-05	4.06644e-06
GACGCxTAAAxxxGAGACGCTGG	3.46434e-05	1.76295e-05	5.02145e-05	6.52833e-06
GACGCxTAAAxxxxAGACGCTGG	2.38238e-05	5.74865e-06	4.43581e-05	1.6363e-05
GACGCxTAAxGATGAGACGCTGG	4.51909e-05	7.86623e-07	6.78313e-05	1.28037e-06
GACGCxTAAxxATGAGACGCTGG	2.29266e-05	1.29895e-06	3.72982e-05	3.08272e-06
GACGCxTAAxxATGAGxCGCTGG	2.00213e-05	3.07661e-06	2.46015e-05	1.09019e-05
GACGCxTAAxxAxGAGACGCTGG	2.32682e-05	4.30403e-06	4.21905e-05	7.45967e-06
GACGCxTAAxxxTGAGACGCTGG	1.91613e-05	2.36321e-06	4.06901e-05	5.90922e-06
GACGCxTAAxxxTxAGACGCTGG	2.24194e-05	3.02402e-06	3.00998e-05	1.82269e-05
GACGCxTAAxxxTxAGAxGCTGG	1.8231e-05	3.22045e-06	-0.000127177	0.000158459
GACGCxTAAxGATGAGACxCTGG	2.08183e-05	4.29806e-06	2.95932e-05	5.83543e-06
GACGCxTAAxGATGAGACxxTGG	3.61832e-05	1.3978e-05	3.0467e-05	1.50562e-05
GACGCxTAAxGATGAGAxGCTGG	3.02709e-05	3.63211e-06	-9.11816e-06	8.44612e-06
GACGCxTAAxGATGAGAxGxTGG	4.59565e-05	1.50627e-05	5.66224e-05	1.47015e-05
GACGCxTAAxGATGAGAxxCTGG	2.8657e-05	6.85895e-06	9.8918e-07	1.93767e-05
GACGCxTAAxGATGAGxCGCTGG	1.86005e-05	3.12458e-06	-3.84404e-06	1.56772e-05
GACGCxTAAxGATGAGxxGCTGG	4.25644e-05	1.42109e-05	3.62336e-05	2.22868e-05
GACGCxTAAxGATGAxACGCTGG	1.95092e-05	2.11349e-06	1.26483e-05	1.06243e-05
GACGCxTAAxGATGxGACGCTGG	6.29205e-05	2.2333e-05	4.1523e-05	6.51125e-06
GACGCxTAAxGATGxGACxCTGG	3.58502e-05	1.41888e-05	1.35557e-05	1.99998e-05
GACGCxTAAxGATxAGACGCTGG	2.37159e-05	2.71189e-06	1.81909e-05	7.69194e-06
GACGCxTAAxGATxAGAxGCTGG	1.76215e-05	5.10622e-06	4.31291e-05	1.23568e-05
GACGCxTAAxGATxAxACGCTGG	1.77121e-05	1.81521e-06	3.56285e-06	4.16633e-05
GACGCxTAAxGATxxGACGCTGG	2.01314e-05	5.0129e-06	5.27683e-05	1.95765e-05
GACGCxTAAxGAxGAGACGCTGG	3.12303e-05	8.27403e-06	2.48067e-05	4.86197e-06
GACGCxTAAxGAxGAGACxxTGG	1.72261e-05	2.73758e-06	-3.35915e-05	2.08773e-05
GACGCxTAAxGAxGAGAxGCTGG	3.54473e-05	1.31803e-05	4.06491e-05	2.22188e-05
GACGCxTAAxGAxxAGACGCTGG	2.04655e-05	5.30649e-06	4.38572e-06	1.56798e-05
GACGCxTAAxGAxxAGAxGCTGG	2.62745e-05	5.01054e-06	4.19463e-05	1.07862e-05
GACGCxTAAxGxTGAGACGCTGG	2.56573e-05	7.45753e-06	2.80687e-05	3.40581e-06
GACGCxTAAxGxTGAGACGxTGG	2.21204e-05	4.69418e-06	6.24405e-05	2.51474e-05
GACGCxTAAxGxTGAGxCGCTGG	2.19407e-05	5.52838e-06	3.35321e-06	1.21664e-05
GACGCxTAAxGxTxxGACGCTGG	3.74587e-05	1.83851e-05	1.72796e-05	2.31945e-05
GACGCxTAAxGxxGAGACGxTGG	1.87103e-05	4.25729e-06	1.59708e-05	1.44405e-05
GACGCxTAxAGATGAGACGCTGG	0.000114785	1.7527e-06	0.000114981	1.14821e-06
GACGCxTAxAGATGAGACGxTGG	2.10455e-05	4.10727e-06	1.52267e-05	8.42204e-06
GACGCxTAxAxATGAGACGCTGG	2.08231e-05	1.32441e-06	4.15016e-05	3.69133e-06
GACGCxTAxAxATGAGACxCTGG	1.89433e-05	2.49601e-06	3.474e-05	3.99618e-05
GACGCxTAxAxATGAxACGCTGG	2.26822e-05	5.76431e-06	-2.91703e-05	5.45035e-05
GACGCxTAxAxATGxGACGCTGG	1.52408e-05	4.09741e-06	3.82597e-05	3.97469e-05
GACGCxTAxAxAxGAGACGCTGG	2.13913e-05	7.67894e-06	3.45343e-05	9.46775e-06
GACGCxTAxAxxTGAGACGCTGG	4.81358e-05	2.40128e-05	2.72916e-05	1.05561e-05
GACGCxTAxxGATGAGACGCTGG	4.19805e-05	1.04572e-06	7.36404e-05	1.72139e-06
GACGCxTAxxxATGAGACGCTGG	1.86611e-05	1.80785e-06	5.28015e-05	3.73895e-06
GACGCxTAxxxxTGAGACGCTGG	3.61329e-05	7.0467e-06	3.0573e-05	1.43462e-05
GACGCxTAxxxxxGAGACGCTGG	1.90663e-05	4.15017e-06	4.11244e-05	1.35373e-05
GACGCxTAxxGATGAGACxCTGG	2.34952e-05	3.79801e-06	3.13393e-05	5.87934e-06
GACGCxTAxxGATxAGACGCTGG	1.54314e-05	2.76335e-06	5.59581e-06	1.64633e-05
GACGCxTAxxGAxGAGACGCTGG	1.56654e-05	2.24799e-06	3.44542e-05	8.14089e-06
GACGCxTAxxGxTGAGACGCTGG	2.20837e-05	4.68119e-06	3.27646e-05	6.16562e-06
GACGCxTAxxGxTGAxACGCTGG	2.83869e-05	1.7577e-05	1.83214e-05	1.7391e-05
GACGCxTAxAGATGAGACxCTGG	1.97512e-05	2.75716e-06	5.01994e-05	4.10208e-06
GACGCxTAxAGATGAGACxxTGG	2.05939e-05	7.08302e-06	-1.19974e-05	2.40936e-05
GACGCxTAxAGATGAGAxGCTGG	1.38642e-05	3.50611e-06	2.81976e-05	5.66898e-06
GACGCxTAxAGATGAGAxGxTGG	2.15665e-05	7.50684e-06	-2.52969e-05	4.59601e-05
GACGCxTAxAGATGAGxCGCTGG	4.45418e-05	1.36552e-05	3.90333e-05	7.93854e-06
GACGCxTAxAGATGAGxxGCTGG	2.28921e-05	5.58116e-06	2.31999e-05	1.09071e-05
GACGCxTAxAGATGAxACGCTGG	2.34497e-05	3.59787e-06	3.19817e-05	1.00805e-05
GACGCxTAxAGATGxGACGCTGG	1.94972e-05	2.32592e-06	1.74906e-05	6.4612e-06
GACGCxTAxAGATGxGACxCTGG	1.92204e-05	4.65835e-06	-1.11665e-05	1.83324e-05
GACGCxTAxAGATxAGACGCTGG	1.99288e-05	2.28915e-06	1.30544e-05	7.71284e-06
GACGCxTAxAGATxAGACGxTGG	1.47392e-05	3.1479e-06	3.5815e-05	3.17172e-05
GACGCxTAxAGATxAGACxCTGG	2.19424e-05	6.32482e-06	2.84453e-05	1.44629e-05
GACGCxTAxAGATxAGAxGCTGG	3.57591e-05	9.10051e-06	-9.48226e-06	2.10012e-05
GACGCxTAxAGATxAGxxGCTGG	1.78556e-05	3.05105e-06	3.69631e-05	1.71036e-05
GACGCxTAxAGATxxGACGCTGG	3.26035e-05	5.45611e-06	1.42873e-05	4.91311e-05
GACGCxTAxAGATxxGxCGCTGG	1.76661e-05	3.0607e-06	-1.59733e-05	2.55553e-05
GACGCxTAxAGAxGAGACGCTGG	1.87482e-05	8.61139e-07	2.83661e-05	4.51703e-06
GACGCxTAxAGAxGAGACGxTGG	2.25962e-05	6.33685e-06	4.78909e-05	1.11162e-05
GACGCxTAxAGAxxAGACxCTGG	3.18813e-05	1.5715e-05	1.91554e-05	8.81442e-05
GACGCxTAxAGxTGAGACGCTGG	2.1057e-05	2.10909e-06	4.99487e-05	5.19626e-06
GACGCxTAxAGxTxAGACGCTGG	1.97766e-05	3.51709e-06	-5.79677e-07	2.55632e-05
GACGCxTAxAGxxGAGACGCTGG	1.91459e-05	2.09046e-06	3.29118e-05	8.20853e-06
GACGCxTxAAGATGAGACGCTGG	0.000175083	2.07651e-06	0.000139092	1.06696e-06
GACGCxTxAAGATGAGACGxTGG	1.7632e-05	2.6236e-06	2.51098e-05	6.1604e-06
GACGCxTxAAxATGAGACGCTGG	2.42504e-05	1.24468e-06	3.88503e-05	2.98906e-06
GACGCxTxAAxATxAGACGCTGG	1.88696e-05	2.65504e-06	5.48178e-05	1.67449e-05
GACGCxTxAAxATxAGxCxCTGG	1.57863e-05	4.38258e-06	3.64871e-05	4.04734e-05
GACGCxTxAAxxTGAGACGCTGG	2.63019e-05	6.34893e-06	2.97018e-05	8.03763e-06
GACGCxTxAAxxTGAGAxGxTGG	2.19176e-05	4.27409e-06	4.87882e-05	3.35714e-05
GACGCxTxAxGATGAGACGCTGG	4.00889e-05	9.8959e-07	7.19861e-05	1.79333e-06
GACGCxTxAxxATGAGACGCTGG	2.40162e-05	2.06287e-06	3.98453e-05	4.41533e-06
GACGCxTxAxxATGAGxxGxTGG	2.16969e-05	4.82494e-06	5.02312e-05	1.65419e-05
GACGCxTxAxxATxAGxCGxTGG	2.64392e-05	7.53496e-06	7.1725e-06	2.17953e-05
GACGCxTxAxxAxGAGACGCTGG	2.72112e-05	8.52465e-06	5.04268e-05	1.37791e-05
GACGCxTxAxxxTGAGACGCTGG	2.65843e-05	7.55047e-06	7.22821e-05	1.67033e-05
GACGCxTxAxxxTxAGACGCTGG	1.98605e-05	6.35209e-06	6.13284e-05	1.31625e-05
GACGCxTxAxGATGAGACxCTGG	2.67775e-05	5.28176e-06	3.20404e-05	6.31153e-06
GACGCxTxAxGATGAGxCGCTGG	1.72296e-05	1.38235e-06	8.64123e-05	2.29065e-05
GACGCxTxAxGATxAGACGCTGG	2.42943e-05	9.497e-06	2.34094e-05	1.63913e-05
GACGCxTxAxGAxGAGACGCTGG	1.90658e-05	4.8214e-06	4.67006e-05	1.27655e-05
GACGCxTxxAGATGAGACGCTGG	0.000115754	2.76093e-06	0.000116266	1.74523e-06
GACGCxTxxAxATGAGACGCTGG	2.35272e-05	2.0832e-06	3.76284e-05	5.8095e-06
GACGCxTxxAxATGAxACGCTGG	2.02395e-05	3.10474e-06	-7.04771e-06	1.61112e-05
GACGCxTxxxGATGAGACGCTGG	3.72392e-05	1.26027e-06	6.63719e-05	2.8818e-06
GACGCxTxxxxATGAGACGCTGG	2.43297e-05	6.7482e-06	3.15241e-05	8.76876e-06
GACGCxTxxxGATGAGACxCTGG	2.58467e-05	5.91975e-06	7.74101e-05	1.60797e-05
GACGCxTxxxGATGAGxCGCTGG	1.87717e-05	2.81814e-06	2.85351e-05	1.85993e-05
GACGCxTxxxGxTGxxACGCTGG	2.52074e-05	5.02295e-06	4.59914e-05	2.23631e-05
GACGCxTxxAGATGAGACxCTGG	2.40675e-05	1.55218e-06	6.60558e-05	5.31943e-06
GACGCxTxxAGATGAGxCGCTGG	4.24218e-05	1.19314e-05	1.52186e-05	1.35733e-05
GACGCxTxxAGATGAxACGCTGG	2.27561e-05	2.12152e-06	5.61977e-05	1.76961e-05
GACGCxTxxAGATGAxxCGxTGG	1.83211e-05	4.39517e-06	7.31072e-05	8.66769e-06
GACGCxTxxAGATxAGACGCTGG	1.87683e-05	1.99231e-06	4.27899e-05	8.80248e-06
GACGCxTxxAGATxAGACxCTGG	1.9988e-05	2.99762e-06	1.57704e-05	1.81204e-05
GACGCxTxxAGATxAxACGCTGG	6.39726e-05	4.29036e-05	2.09677e-05	1.26968e-05
GACGCxTxxAGATxxGACGCTGG	2.54813e-05	5.30959e-06	1.30952e-05	1.20615e-05
GACGCxTxxAGAxGAGACGCTGG	2.30158e-05	3.47348e-06	2.85403e-05	5.50967e-06
GACGCxTxxAGxTGAGACGCTGG	1.66476e-05	5.21053e-06	3.28961e-05	5.75384e-06
GACGCxTxxAGxxGAGACxCTGG	2.35253e-05	5.68433e-06	4.23727e-05	2.08619e-05
GACGCxTxAAGATGAGACxCTGG	2.1796e-05	1.16414e-06	4.77457e-05	3.08664e-06
GACGCxTxAAGATGAGAxGCTGG	1.7926e-05	2.62126e-06	3.88764e-05	3.97453e-06
GACGCxTxAAGATGAGxCGCTGG	1.70074e-05	4.35021e-06	1.24717e-05	6.01017e-06
GACGCxTxAAGATGAGxCxCTGG	3.10912e-05	4.41894e-06	-2.13793e-06	9.68367e-06
GACGCxTxAAGATGAGxxGCTGG	2.71136e-05	5.48162e-06	2.18656e-05	1.12234e-05
GACGCxTxAAGATGAxACGCTGG	2.08116e-05	1.85699e-06	4.13274e-05	5.29302e-06
GACGCxTxAAGATGxGACGCTGG	2.09184e-05	1.02461e-06	4.13477e-05	2.91053e-06
GACGCxTxAAGATGxGAxGCTGG	2.36695e-05	5.50483e-06	1.74008e-06	1.16727e-05
GACGCxTxAAGATxAGACGCTGG	1.91038e-05	1.58754e-06	3.55335e-05	5.47412e-06
GACGCxTxAAGATxAGACxCTGG	1.81564e-05	2.59685e-06	1.78258e-05	1.1778e-05
GACGCxTxAAGAxGAGACGCTGG	1.92933e-05	9.72249e-07	3.7221e-05	3.27401e-06
GACGCxTxAAGAxGAGAxGCTGG	2.57309e-05	6.54845e-06	2.99327e-05	3.17658e-05
GACGCxTxAAGAxxAGACGCTGG	1.97631e-05	3.18242e-06	7.66738e-05	1.07666e-05
GACGCxTxAAGxTGAGACGCTGG	2.09529e-05	1.36595e-06	3.34809e-05	3.39072e-06
GACGCxTxAAGxTGxGAxGxTGG	2.03811e-05	3.9389e-06	1.91141e-05	1.04606e-05
GACGCxTxAAGxTxAGACGCTGG	2.92088e-05	9.9245e-06	-2.04877e-05	1.86043e-05
GACGCxTxAAGxxGAGACGCTGG	1.91429e-05	2.5171e-06	3.623e-05	1.1538e-05
GACGCxxAAAGATGAGACGCTGG	0.000174436	2.32514e-06	0.000121592	1.21606e-06
GACGCxxAAAGATGAGACGxTGG	1.59027e-05	1.57927e-06	1.89428e-05	5.2541e-06
GACGCxxAAAxATGAGACGCTGG	2.12725e-05	1.02934e-06	4.16078e-05	3.69249e-06
GACGCxxAAAxATGAGxCGCTGG	3.25763e-05	1.6751e-05	1.76318e-05	1.30503e-05
GACGCxxAAAxATGAxACGCTGG	2.60483e-05	4.11706e-06	3.46876e-06	1.07405e-05
GACGCxxAAAxATxAGACGCTGG	2.23034e-05	4.58644e-06	6.76883e-06	3.40721e-05
GACGCxxAAAxATxAGACxCTGG	2.0097e-05	5.41908e-06	3.16324e-05	2.26102e-05
GACGCxxAAAxATxAGxxGCTGG	2.57e-05	7.90699e-06	-3.63737e-05	3.15576e-05
GACGCxxAAAxxTGAGACGCTGG	2.16406e-05	3.33883e-06	5.71575e-05	2.30175e-05
GACGCxxAAxGATGAGACGCTGG	3.69198e-05	8.36473e-07	6.51508e-05	2.27722e-06
GACGCxxAAxxATGAGACGCTGG	3.24452e-05	8.68158e-06	5.12342e-05	7.06202e-06
GACGCxxAAxxATGAGxxGCTGG	1.8042e-05	4.32157e-06	5.10028e-05	2.43981e-05
GACGCxxAAxxATGxGACGCTGG	2.21315e-05	8.35908e-06	1.75211e-05	9.63062e-06
GACGCxxAAxGATGAGACxCTGG	3.74191e-05	1.00016e-05	4.98698e-05	6.96071e-06
GACGCxxAAxGATGAGAxGCTGG	2.40255e-05	8.07774e-06	-4.66694e-05	3.95372e-05
GACGCxxAAxGATGAGxCGCTGG	2.2373e-05	2.89045e-06	2.82577e-05	6.70326e-06
GACGCxxAAxGATGxGACGCTGG	1.74205e-05	5.0137e-06	-5.60168e-05	0.000107167
GACGCxxAAxGATxAGACGCTGG	3.61128e-05	1.10498e-05	1.83253e-05	1.70759e-05
GACGCxxAAxGxTGAGACGCTGG	2.11986e-05	4.35712e-06	4.14175e-05	9.43209e-06
GACGCxxAxAGATGAGACGCTGG	0.000121282	3.04299e-06	0.000103614	2.31225e-06
GACGCxxAxAxATGAGACGCTGG	2.48863e-05	3.68377e-06	3.72279e-05	4.35173e-06
GACGCxxAxAxxTGAGACxCTGG	2.58202e-05	6.02287e-06	2.73337e-05	4.17761e-05
GACGCxxAxxGATGAGACGCTGG	3.92895e-05	1.95878e-06	7.51754e-05	2.66449e-06
GACGCxxAxxGAxGAxACGCTGG	1.55767e-05	4.3606e-06	1.98181e-06	2.92725e-05
GACGCxxAxxGAxGxxACGxTGG	2.15443e-05	7.09202e-06	-3.53964e-05	2.62147e-05
GACGCxxAxAGATGAGACxCTGG	2.92164e-05	3.07965e-06	3.38909e-05	4.77186e-06
GACGCxxAxAGATGAxACGCTGG	3.32752e-05	1.11307e-05	2.35021e-05	1.22278e-05
GACGCxxAxAGATGxGACGCTGG	1.92347e-05	4.34875e-06	1.63604e-05	1.22618e-05
GACGCxxAxAGATxAGACGCTGG	2.16027e-05	1.88081e-06	5.89913e-05	3.52417e-05
GACGCxxAxAGAxxAGACGCTGG	1.58647e-05	1.99857e-06	4.49831e-05	7.19775e-06
GACGCxxAxAGxTGAGACGCTGG	2.74202e-05	6.58998e-06	1.92706e-05	8.83513e-06
GACGCxxAxAGxxGAxACGCTGG	2.32107e-05	9.46677e-06	4.16206e-05	2.27212e-05
GACGCxxxAAGATGAGACGCTGG	0.000156207	3.82662e-06	0.00012996	1.92957e-06
GACGCxxxAAGATGAGACGxTGG	3.86617e-05	1.21653e-05	2.79421e-05	1.35031e-05
GACGCxxxAAxATGAGACGCTGG	2.20737e-05	1.90151e-06	3.0513e-05	3.91703e-06
GACGCxxxAAxATGAGACxCTGG	1.70507e-05	2.52384e-06	1.63319e-05	1.47653e-05
GACGCxxxAAxATGxGACGCTGG	2.31296e-05	2.54579e-06	2.44792e-05	1.0269e-05
GACGCxxxAAxxTGAxACGCTGG	1.72734e-05	6.16245e-06	6.07325e-05	2.25629e-05
GACGCxxxAxGATGAGACGCTGG	4.2642e-05	1.46209e-06	6.96134e-05	2.53892e-06
GACGCxxxAxGATGAGxCGCTGG	2.50959e-05	5.93615e-06	6.12284e-05	2.41753e-05
GACGCxxxAxGATxAGACGCTGG	2.09846e-05	7.61802e-06	3.51571e-06	2.01457e-05
GACGCxxxAxGAxGAGACGCTGG	2.03603e-05	3.66667e-06	5.09173e-05	3.70834e-05
GACGCxxxxAGATGAGACGCTGG	0.000118215	6.6905e-06	0.000110908	5.30664e-06
GACGCxxxxAGATGAGACGxTGG	2.21252e-05	2.6155e-06	0.000106522	3.182e-05
GACGCxxxxAxATGAGACGCTGG	2.01568e-05	1.9e-06	5.95942e-05	7.34642e-06
GACGCxxxxAxxTGAGACGCTGG	2.13537e-05	5.03375e-06	5.958e-05	1.1787e-05
GACGCxxxxxGATGAGACGCTGG	4.35011e-05	2.66531e-06	7.13144e-05	4.91561e-06
GACGCxxxxAGATGAGACxCTGG	4.35902e-05	7.47404e-06	4.96022e-05	7.49975e-06
GACGCxxxxAGATGAGxCGCTGG	3.23637e-05	1.59584e-05	2.1558e-05	1.40307e-05
GACGCxxxxAGAxGAGACGCTGG	2.99644e-05	6.69124e-06	4.19145e-05	1.63827e-05
GACGCxxxxAGAxGAxACGCTGG	2.31209e-05	3.51203e-06	2.42116e-06	1.59885e-05
GACGCxxxxAGxTGAGACGCTGG	3.0652e-05	8.93009e-06	4.19097e-05	7.30469e-06
GACGCxxxAAGATGAGACxCTGG	2.42628e-05	2.85665e-06	5.53304e-05	4.48007e-06
GACGCxxxAAGATGAGxCGCTGG	3.15147e-05	4.02292e-06	1.36489e-05	6.78035e-06
GACGCxxxAAGATGAxACGCTGG	1.89316e-05	2.85391e-06	1.26044e-05	6.04079e-06
GACGCxxxAAGATGAxAxGxTGG	4.45853e-05	1.81831e-05	3.26788e-05	3.55522e-05
GACGCxxxAAGATGxGACGCTGG	2.54448e-05	3.74749e-06	2.16215e-05	5.58751e-06
GACGCxxxAAGATGxxACGCTGG	2.10472e-05	4.59304e-06	-2.47796e-05	1.98543e-05
GACGCxxxAAGATxAGACGCTGG	1.84024e-05	4.04297e-06	5.89318e-05	1.16898e-05
GACGCxxxAAGAxGAGACGCTGG	2.12435e-05	2.40513e-06	3.68325e-05	5.22462e-06
GACGCxxxAAGxTGAGACGCTGG	2.26125e-05	3.35569e-06	2.32163e-05	4.0914e-06
GACGCxxxAAGxTGAGACGxTGG	3.26459e-05	5.34095e-06	1.87792e-05	8.54153e-06
GACGCxxAAAGATGAGACxCTGG	2.74805e-05	1.24078e-06	5.22817e-05	2.32798e-06
GACGCxxAAAGATGAGAxGCTGG	7.11663e-05	2.36872e-05	3.03945e-05	1.13926e-05
GACGCxxAAAGATGAGxCGCTGG	1.77505e-05	2.408e-06	2.34265e-05	5.24006e-06
GACGCxxAAAGATGAGxCxCTGG	2.03149e-05	1.49748e-05	1.80443e-05	1.50902e-05
GACGCxxAAAGATGAxACGCTGG	2.0127e-05	1.42726e-06	3.13908e-05	5.65629e-06
GACGCxxAAAGATGxGACGCTGG	1.83276e-05	1.48943e-06	3.52553e-05	3.50857e-06
GACGCxxAAAGATGxGxCGCTGG	1.55155e-05	7.0762e-06	2.88561e-05	3.16068e-05
GACGCxxAAAGATxAGACGCTGG	1.93711e-05	1.84657e-06	3.14664e-05	3.82628e-06
GACGCxxAAAGATxAGACGxTGG	1.84161e-05	6.55831e-06	4.29545e-05	1.1082e-05
GACGCxxAAAGATxxGACGCTGG	1.9419e-05	4.38189e-06	3.29991e-05	1.62716e-05
GACGCxxAAAGAxGAGACGCTGG	2.28357e-05	8.21285e-07	4.11292e-05	2.67719e-06
GACGCxxAAAGAxGxGACGCTGG	3.21934e-05	7.65094e-06	3.66912e-05	3.29496e-05
GACGCxxAAAGAxxAGACGCTGG	2.51283e-05	3.43702e-06	2.02137e-06	1.13576e-05
GACGCxxAAAGAxxAGxCGCTGG	2.59089e-05	9.65689e-06	2.41198e-05	1.14113e-05
GACGCxxAAAGxTGAGACGCTGG	2.04231e-05	2.91964e-06	2.12255e-05	4.11553e-06
GACGCxxAAAGxTGAGAxGxTGG	2.18609e-05	5.50311e-06	1.27135e-06	1.50464e-05
GACGCxxAAAGxTGAGxCGxTGG	2.02306e-05	5.77549e-06	-7.3072e-06	1.10768e-05
GACGCxxAAAGxTGAGxxGCTGG	3.27209e-05	1.85213e-05	1.08501e-05	6.58582e-06
GACGCxxAAAGxTGAxACxCTGG	2.47071e-05	6.45092e-06	4.57132e-05	1.18542e-05
GACGCxxAAAGxTGxGACGCTGG	3.68146e-05	7.6776e-06	-9.20367e-06	1.14576e-05
GACGCxxAAAGxTxAGACGCTGG	2.64146e-05	3.99509e-06	1.07329e-05	3.80181e-05
GACGCxxAAAGxxGAGACGCTGG	1.49789e-05	1.71268e-06	3.93391e-05	1.01155e-05
GACGCxTAAAGATGAGACxCTGG	2.72723e-05	7.4498e-07	6.10796e-05	1.407e-06
GACGCxTAAAGATGAGACxxTGG	2.07423e-05	4.15247e-06	2.98822e-05	4.13821e-06
GACGCxTAAAGATGAGAxGCTGG	2.00853e-05	1.34778e-06	3.01466e-05	1.72473e-06
GACGCxTAAAGATGAGAxxCTGG	1.84985e-05	2.367e-06	9.53348e-06	9.27398e-06
GACGCxTAAAGATGAGAxxxTGG	1.94206e-05	8.39635e-06	3.37421e-05	1.30354e-05
GACGCxTAAAGATGAGxCGCTGG	1.99292e-05	1.38905e-06	2.95663e-05	3.27422e-06
GACGCxTAAAGATGAxACGCTGG	2.46172e-05	9.13417e-07	5.1163e-05	1.97461e-06
GACGCxTAAAGATGxGACGCTGG	3.92777e-05	1.06696e-06	7.40198e-05	2.00348e-06
GACGCxTAAAGATGxGACxCTGG	3.03743e-05	8.11522e-06	3.64858e-05	9.29702e-06
GACGCxTAAAGATGxGAxGxTGG	1.8827e-05	4.4293e-06	4.88052e-05	9.26484e-06
GACGCxTAAAGATGxGAxxCTGG	1.78328e-05	3.09708e-06	2.17346e-05	6.91015e-06
GACGCxTAAAGATGxGxCxCTGG	2.4111e-05	4.15606e-06	1.24413e-05	1.2421e-05
GACGCxTAAAGATxAGACGCTGG	2.32435e-05	1.08792e-06	4.24779e-05	2.37705e-06
GACGCxTAAAGATxAGACGxTGG	3.855e-05	1.32916e-05	-4.15898e-05	1.89866e-05
GACGCxTAAAGATxAGACxCTGG	2.03414e-05	5.80636e-06	-8.52932e-06	1.04917e-05
GACGCxTAAAGATxAGAxGCTGG	1.76588e-05	4.09413e-06	4.53317e-05	1.36767e-05
GACGCxTAAAGATxAGxCGCTGG	1.96529e-05	2.55291e-06	-6.18197e-06	1.15984e-05
GACGCxTAAAGATxAxACGCTGG	1.9206e-05	3.06922e-06	2.29724e-05	1.17106e-05
GACGCxTAAAGATxAxxCGCTGG	1.86483e-05	4.93362e-06	-5.22954e-06	4.78241e-05
GACGCxTAAAGATxxGACGCTGG	1.95673e-05	7.09782e-06	1.94965e-05	9.80975e-06
GACGCxTAAAGAxGAGACGCTGG	3.18278e-05	1.15295e-06	6.04872e-05	1.46453e-06
GACGCxTAAAGAxGAGACxCTGG	1.79291e-05	2.09465e-06	3.40402e-05	5.04451e-06
GACGCxTAAAGAxGAxACGCTGG	3.21359e-05	1.54046e-05	2.69151e-06	1.31011e-05
GACGCxTAAAGAxGAxACxCTGG	3.7937e-05	1.33199e-05	3.2928e-05	1.44639e-05
GACGCxTAAAGAxGxGACGCTGG	2.0067e-05	2.95496e-06	1.21323e-05	5.87778e-06
GACGCxTAAAGAxxAGACGCTGG	2.26065e-05	4.67901e-06	2.65497e-05	8.93492e-06
GACGCxTAAAGxTGAGACGCTGG	2.24733e-05	7.08915e-07	3.59299e-05	2.09513e-06
GACGCxTAAAGxTGAGAxGCTGG	2.22707e-05	3.98848e-06	2.32473e-06	7.71252e-06
GACGCxTAAAGxTGAxACGCTGG	2.29439e-05	1.30554e-05	6.32347e-06	1.31625e-05
GACGCxTAAAGxTGAxxCxCTGG	1.83151e-05	5.63174e-06	3.40356e-05	1.3053e-05
GACGCxTAAAGxTGxGAxGCTGG	3.65016e-05	9.10246e-06	1.3342e-05	1.00606e-05
GACGCxTAAAGxTxAGACGCTGG	1.90326e-05	2.04312e-06	8.30189e-06	1.76854e-05
GACGCxTAAAGxTxAGAxGCTGG	2.84888e-05	1.35323e-05	2.20678e-05	1.59569e-05
GACGCxTAAAGxTxxGACGCTGG	4.03784e-05	1.3544e-05	3.72943e-05	2.34934e-05
GACGCxTAAAGxxGAGACGCTGG	1.86928e-05	2.02274e-06	2.63486e-05	3.80301e-06
GACGCxTAAAGxxGAGACxCTGG	2.6906e-05	1.08825e-05	2.53536e-05	2.02e-05
GACGCxTAAAGxxGAGACxxTGG	1.98767e-05	4.91941e-06	4.5229e-05	3.926e-05
GACGCxTAAAGxxGAxAxGxTGG	1.59714e-05	2.57172e-06	5.69488e-05	1.66701e-05
GACGCxTAAAGxxGxGACGCTGG	3.08039e-05	7.78823e-06	3.49701e-05	9.5639e-06
GACGCxTAAAGxxxAGACGCTGG	3.01302e-05	2.0559e-05	6.51856e-05	3.81534e-05
GACGCxTAAAGxxxAGACxCTGG	4.44758e-05	1.64757e-05	3.04145e-05	2.88151e-05
GACGxATAAAGATGAGACGCTGG	0.000263861	2.1161e-06	3.51534e-05	7.83671e-07
GACGxATAAAGATGAGACGxTGG	2.0602e-05	2.50708e-06	4.50221e-05	2.33021e-06
GACGxATAAAxATGAGACGCTGG	2.91099e-05	7.87767e-07	5.7722e-05	2.59138e-06
GACGxATAAAxATGAGACxCTGG	1.35358e-05	2.18141e-06	2.99995e-05	9.06551e-06
GACGxATAAAxATGAGxCGCTGG	2.55233e-05	3.85708e-06	1.77893e-05	1.3143e-05
GACGxATAAAxATGAGxxGCTGG	2.97254e-05	5.44581e-06	2.99914e-05	7.45723e-06
GACGxATAAAxATGAxACGCTGG	2.89961e-05	1.17809e-05	-2.71731e-05	7.63524e-05
GACGxATAAAxATGAxACxCTGG	1.85479e-05	3.0919e-06	2.45522e-05	1.88452e-05
GACGxATAAAxATGxGACGCTGG	2.58179e-05	5.79495e-06	2.08534e-05	7.89817e-06
GACGxATAAAxATxAGACGCTGG	2.83768e-05	7.54418e-06	-5.69633e-07	9.8858e-06
GACGxATAAAxATxAGACxCTGG	1.54824e-05	1.79244e-06	2.51815e-05	1.33689e-05
GACGxATAAAxATxAxACGCTGG	3.59367e-05	1.13348e-05	6.73008e-05	1.49939e-05
GACGxATAAAxATxxGACGCTGG	4.61499e-05	7.38853e-06	6.09395e-05	1.32338e-05
GACGxATAAAxAxGAGACGCTGG	2.22375e-05	2.93913e-06	3.10688e-05	4.2145e-06
GACGxATAAAxAxGAGxCGCTGG	1.73406e-05	2.68442e-06	1.11728e-05	9.90994e-06
GACGxATAAAxAxGxxACGCTGG	2.93956e-05	1.5271e-05	4.08755e-05	2.09512e-05
GACGxATAAAxxTGAGACGCTGG	2.94196e-05	4.199e-06	3.74508e-05	4.43282e-06
GACGxATAAxGATGAGACGCTGG	4.3282e-05	8.1183e-07	6.81122e-05	1.50325e-06
GACGxATAAxGATGAGACGxTGG	2.05468e-05	2.79073e-06	-6.94814e-06	2.36228e-05
GACGxATAAxxATGAGACGCTGG	2.21188e-05	1.49839e-06	3.21448e-05	3.55612e-06
GACGxATAAxxATGAGACxCTGG	4.32573e-05	9.33319e-06	2.06571e-05	2.50588e-05
GACGxATAAxxATxAGxCxCTGG	3.13675e-05	5.45663e-06	6.46227e-05	4.62885e-05
GACGxATAAxGATGAGACxCTGG	1.86455e-05	1.47656e-06	3.42896e-05	6.16465e-06
GACGxATAAxGATGAGAxGCTGG	2.19206e-05	4.6581e-06	2.56885e-05	7.43216e-06
GACGxATAAxGATGAGAxxxTGG	1.75508e-05	5.82288e-06	8.8703e-06	2.6104e-05
GACGxATAAxGATGAxACGCTGG	2.40126e-05	7.19886e-06	5.57078e-05	9.2258e-06
GACGxATAAxGATGxGACGCTGG	2.28579e-05	4.55928e-06	3.64008e-05	9.24141e-06
GACGxATAAxGATxAGACGCTGG	2.03181e-05	2.5473e-06	1.92702e-05	5.5597e-06
GACGxATAAxGATxxxACGCTGG	2.65092e-05	1.10938e-05	-3.54172e-05	6.67649e-05
GACGxATAAxGAxGAGACGCTGG	2.2089e-05	2.80296e-06	2.87797e-05	4.99114e-06
GACGxATAAxGAxGAGACxxTGG	3.4295e-05	1.32795e-05	6.14521e-05	1.65524e-05
GACGxATAAxGAxGxGACGCTGG	1.8273e-05	5.84351e-06	4.01049e-05	1.76456e-05
GACGxATAAxGxTGAGACGCTGG	1.90931e-05	1.75017e-06	4.9857e-05	3.5742e-06
GACGxATAAxGxTGAGAxGCTGG	1.97784e-05	3.7163e-06	-1.09772e-05	1.87705e-05
GACGxATAAxGxxGAGACGCTGG	1.8186e-05	3.94489e-06	2.97705e-05	7.44986e-06
GACGxATAAxGxxGAGAxGCTGG	4.49572e-05	1.03193e-05	3.28918e-05	1.54445e-05
GACGxATAxAGATGAGACGCTGG	0.000119959	1.35721e-06	0.000109921	9.7014e-07
GACGxATAxAxATGAGACGCTGG	2.42484e-05	1.01885e-06	4.15614e-05	3.72524e-06
GACGxATAxAxATGAGxCGCTGG	1.9342e-05	4.17466e-06	3.94089e-06	2.71978e-05
GACGxATAxAxATGxGACGCTGG	2.59967e-05	3.08834e-06	6.9286e-05	1.89789e-05
GACGxATAxAxxTGAGACGCTGG	2.04793e-05	5.15606e-06	4.88099e-05	7.57602e-06
GACGxATAxAxxTxxGACGCTGG	1.80886e-05	4.00659e-06	-6.75285e-05	5.02062e-05
GACGxATAxxGATGAGACGCTGG	3.92282e-05	9.86657e-07	7.40069e-05	1.69405e-06
GACGxATAxxxATGAGACGCTGG	2.04588e-05	3.23492e-06	2.94839e-05	5.81502e-06
GACGxATAxxxATxAGACGCTGG	1.7385e-05	4.32318e-06	1.88247e-05	1.34126e-05
GACGxATAxxxATxAxACGCTGG	2.39486e-05	8.3762e-06	4.90235e-05	3.50864e-05
GACGxATAxxxAxGAGACGCTGG	4.00464e-05	1.55962e-05	3.25879e-05	9.69381e-06
GACGxATAxxGATGAGACxCTGG	2.04011e-05	3.94396e-06	1.34815e-05	9.43693e-06
GACGxATAxxGATGxGACGCTGG	1.65101e-05	3.70414e-06	3.63716e-05	3.53138e-05
GACGxATAxxGATxAGACGCTGG	2.13979e-05	2.16905e-06	3.01361e-05	2.09992e-05
GACGxATAxxGATxAGACxCTGG	2.85174e-05	9.21256e-06	2.20126e-05	1.91594e-05
GACGxATAxxGAxGAGACxCTGG	2.20699e-05	7.36068e-06	1.25765e-05	2.69064e-05
GACGxATAxxGxTGAGACGCTGG	2.81283e-05	9.87992e-06	2.75729e-05	7.14445e-06
GACGxATAxAGATGAGACxCTGG	2.18192e-05	1.00018e-06	4.35294e-05	2.85333e-06
GACGxATAxAGATGAGAxGCTGG	2.11704e-05	4.60314e-06	1.09868e-05	1.12771e-05
GACGxATAxAGATGAGAxxxTGG	3.39599e-05	8.57835e-06	3.99758e-05	1.75242e-05
GACGxATAxAGATGAGxCGCTGG	1.69466e-05	3.36727e-06	2.51522e-05	1.07346e-05
GACGxATAxAGATGAGxCxxTGG	2.18919e-05	4.9415e-06	4.454e-05	2.83828e-05
GACGxATAxAGATGAxACGCTGG	1.92552e-05	3.20723e-06	1.72111e-05	5.12116e-06
GACGxATAxAGATGxGACGCTGG	2.29782e-05	1.66094e-06	2.86329e-05	3.63199e-06
GACGxATAxAGATxAGACGCTGG	2.34994e-05	2.98137e-06	2.55909e-05	1.11304e-05
GACGxATAxAGATxAGACxCTGG	3.03355e-05	4.93344e-06	3.80495e-05	1.40613e-05
GACGxATAxAGATxAxxCGCTGG	2.41562e-05	1.29293e-05	9.79547e-06	1.46619e-05
GACGxATAxAGATxxGACGCTGG	1.75938e-05	2.81857e-06	3.48966e-06	2.80893e-05
GACGxATAxAGAxGAGACGCTGG	1.99722e-05	1.46329e-06	4.21817e-05	3.59533e-06
GACGxATAxAGAxGAGACGxTGG	2.05959e-05	4.05907e-06	-1.02046e-05	1.84897e-05
GACGxATAxAGxTGAGACGCTGG	2.87127e-05	3.74509e-06	3.75638e-05	2.85262e-06
GACGxATAxAGxTGAGACxCTGG	2.74847e-05	3.97052e-06	3.19333e-05	1.19366e-05
GACGxATAxAGxxGAGACxCTGG	1.84258e-05	2.48126e-06	-2.31882e-05	3.6287e-05
GACGxATxAAGATGAGACGCTGG	0.000162804	2.01988e-06	0.000142205	1.18822e-06
GACGxATxAAGATGAGACGxTGG	2.02295e-05	4.90657e-06	5.67091e-05	1.59613e-05
GACGxATxAAxATGAGACGCTGG	2.20652e-05	9.90171e-07	4.90989e-05	3.72026e-06
GACGxATxAAxATGAGxCGCTGG	1.77961e-05	3.31154e-06	-6.14315e-06	2.0723e-05
GACGxATxAAxATGAxACGCTGG	1.51862e-05	2.91857e-06	2.9487e-06	4.67686e-05
GACGxATxAAxAxGAGACGCTGG	2.24043e-05	3.64117e-06	4.94321e-06	1.19907e-05
GACGxATxAAxxTGAGACGCTGG	3.59407e-05	1.45138e-05	3.54969e-05	3.99171e-06
GACGxATxAAxxxGAGACGCTGG	1.97694e-05	2.72665e-06	2.41151e-05	1.8606e-05
GACGxATxAxGATGAGACGCTGG	3.57126e-05	1.01689e-06	7.6974e-05	2.4254e-06
GACGxATxAxxATGAGACGCTGG	2.10172e-05	4.3116e-06	5.59585e-05	1.06703e-05
GACGxATxAxGATGAGACxCTGG	1.93394e-05	2.24291e-06	3.17581e-05	8.86765e-06
GACGxATxAxGATGxGACGCTGG	2.52715e-05	1.2335e-05	3.11741e-05	1.53394e-05
GACGxATxAxGATxAGACGCTGG	2.38837e-05	4.44562e-06	2.25199e-05	9.45051e-06
GACGxATxAxGATxxGACGCTGG	1.18431e-05	5.67129e-06	4.89861e-05	2.49899e-05
GACGxATxAxGxTGAGACGCTGG	2.45988e-05	3.59843e-06	4.39901e-05	6.30874e-06
GACGxATxxAGATGAGACGCTGG	0.000113593	2.90571e-06	0.000116067	1.99036e-06
GACGxATxxAxATGAGACGCTGG	2.18085e-05	1.66362e-06	4.00149e-05	5.08736e-06
GACGxATxxAxxTGxGACGCTGG	1.21463e-05	3.17961e-06	3.41905e-05	1.50497e-05
GACGxATxxAxxxGAGACGCTGG	2.20223e-05	8.17302e-06	6.8219e-05	2.20798e-05
GACGxATxxxGATGAGACGCTGG	4.24105e-05	1.73197e-06	7.2843e-05	3.12788e-06
GACGxATxxxxATGAGACGCTGG	2.59762e-05	3.98877e-06	6.88812e-05	7.47518e-06
GACGxATxxxxAxGAGACGCTGG	4.09097e-05	1.49767e-05	-9.42243e-06	2.48479e-05
GACGxATxxxGATGxGACGCTGG	3.69608e-05	1.53583e-05	1.1695e-05	1.502e-05
GACGxATxxxGxTGAGACGCTGG	1.54752e-05	1.99172e-06	8.89887e-05	5.59891e-05
GACGxATxxAGATGAGACxCTGG	2.58091e-05	2.26421e-06	6.11297e-05	5.22216e-06
GACGxATxxAGATGAGxCGCTGG	2.86563e-05	4.54038e-06	5.85686e-06	2.66762e-05
GACGxATxxAGATGAGxCxCTGG	2.27644e-05	1.12962e-05	-9.20389e-06	2.4905e-05
GACGxATxxAGATGAxAxGCTGG	1.49588e-05	3.5074e-06	3.80212e-05	9.13433e-05
GACGxATxxAGATGxGACGCTGG	2.44225e-05	3.50156e-06	5.40914e-05	8.04886e-06
GACGxATxxAGATxAGACGCTGG	2.05105e-05	3.10376e-06	4.61611e-05	9.07141e-06
GACGxATxxAGAxGAGACGCTGG	1.84295e-05	3.60392e-06	5.23607e-05	1.15078e-05
GACGxATxxAGAxGAGxCGxTGG	2.07259e-05	3.7908e-06	5.81047e-07	1.15585e-05
GACGxATxxAGAxxAGACGCTGG	3.04098e-05	1.2396e-05	9.86209e-06	1.28092e-05
GACGxATxxAGxTGAGACGCTGG	1.79024e-05	2.79557e-06	4.6312e-05	4.98673e-06
GACGxATxxAGxTGAGAxGCTGG	1.8339e-05	1.65007e-06	5.0092e-05	1.65917e-05
GACGxATxAAGATGAGACxCTGG	2.42768e-05	1.31813e-06	5.72263e-05	2.43615e-06
GACGxATxAAGATGAGAxGCTGG	2.16621e-05	7.36459e-06	2.68851e-05	1.24741e-05
GACGxATxAAGATGAGxCGCTGG	1.68881e-05	1.12138e-06	2.7939e-05	7.05572e-06
GACGxATxAAGATGAxACGCTGG	2.09666e-05	1.17454e-06	2.37952e-05	4.34388e-06
GACGxATxAAGATGAxxCGCTGG	2.08796e-05	9.26347e-06	1.48044e-05	7.30748e-06
GACGxATxAAGATGxGACGCTGG	2.21801e-05	2.08684e-06	4.69239e-05	4.1203e-06
GACGxATxAAGATGxGxCGCTGG	1.34665e-05	2.05224e-06	-2.22043e-05	1.0467e-05
GACGxATxAAGATxAGACGCTGG	2.06545e-05	1.70715e-06	4.21167e-05	6.21457e-06
GACGxATxAAGATxAGACxCTGG	2.94009e-05	5.64563e-06	2.13805e-05	7.52581e-06
GACGxATxAAGATxAxACGCTGG	2.11971e-05	2.49873e-06	9.20443e-05	3.00712e-05
GACGxATxAAGAxGAGACGCTGG	2.47217e-05	1.86743e-06	3.75926e-05	3.70757e-06
GACGxATxAAGAxGAGACxCTGG	1.92786e-05	2.39021e-06	5.68388e-06	1.4845e-05
GACGxATxAAGAxGAGxCGCTGG	2.49258e-05	9.5106e-06	2.07135e-05	1.03598e-05
GACGxATxAAGxTGAGACGCTGG	1.42268e-05	3.9697e-06	3.33198e-05	3.07759e-06
GACGxATxAAGxTGxGACGCTGG	2.9373e-05	6.25874e-06	4.85326e-05	2.70031e-05
GACGxAxAAAGATGAGACGCTGG	0.000151034	2.10296e-06	0.000124101	1.22993e-06
GACGxAxAAAxATGAGACGCTGG	2.45588e-05	1.12338e-06	3.61283e-05	3.71812e-06
GACGxAxAAAxATGAGxCGCTGG	2.19858e-05	8.46572e-06	6.40129e-06	1.02255e-05
GACGxAxAAAxATxAGACGCTGG	1.62296e-05	2.31174e-06	1.46047e-05	1.39703e-05
GACGxAxAAAxxTGAGACGCTGG	1.9685e-05	2.18499e-06	7.75328e-05	2.0464e-05
GACGxAxAAxGATGAGACGCTGG	3.57454e-05	1.04422e-06	6.82228e-05	2.23478e-06
GACGxAxAAxxATGAGACGCTGG	2.29652e-05	1.79287e-06	4.25007e-05	8.79651e-06
GACGxAxAAxxATGAGACxCTGG	2.08138e-05	3.19628e-06	1.27499e-05	8.90867e-06
GACGxAxAAxGATGAxACGCTGG	1.99372e-05	9.72363e-06	4.01167e-05	2.24062e-05
GACGxAxAAxGATxAGACGCTGG	1.64533e-05	2.9395e-06	2.45107e-05	1.03841e-05
GACGxAxAAxGAxGAGACGCTGG	1.85568e-05	4.7533e-06	1.64331e-05	3.39464e-05
GACGxAxAAxGxTGAGACGCTGG	2.94982e-05	2.43025e-06	2.2721e-05	7.97527e-06
GACGxAxAAxGxxGAGACGCTGG	2.01906e-05	3.52283e-06	1.36478e-05	2.66878e-05
GACGxAxAxAGATGAGACGCTGG	0.000108963	2.18775e-06	9.80344e-05	1.86883e-06
GACGxAxAxAGATGAGACGxTGG	1.87977e-05	4.14423e-06	-2.21765e-06	1.52297e-05
GACGxAxAxAxATGAGACGCTGG	1.82186e-05	2.11536e-06	3.51589e-05	4.90181e-06
GACGxAxAxxGATGAGACGCTGG	2.74753e-05	1.43968e-06	6.36469e-05	4.16163e-06
GACGxAxAxxxATGAGACGCTGG	2.11606e-05	6.36315e-06	6.08783e-05	1.91523e-05
GACGxAxAxxGATxAGACGCTGG	2.4282e-05	5.96349e-06	1.41594e-05	1.46726e-05
GACGxAxAxxGAxGAGACGCTGG	2.43485e-05	1.01365e-05	2.70032e-05	1.90334e-05
GACGxAxAxAGATGAGACxCTGG	2.14227e-05	4.14562e-06	4.25947e-05	6.93513e-06
GACGxAxAxAGATGAGAxGCTGG	2.924e-05	7.55536e-06	2.8733e-05	1.58562e-05
GACGxAxAxAGATGAGAxxCTGG	1.83379e-05	6.51757e-06	1.42206e-05	1.33003e-05
GACGxAxAxAGATGxGACGCTGG	1.62935e-05	2.71837e-06	2.14697e-05	4.89817e-06
GACGxAxAxAGATxAGACGCTGG	1.82011e-05	4.27848e-06	-1.04896e-05	3.46261e-05
GACGxAxAxAGAxGAGACGCTGG	1.95348e-05	1.83353e-06	1.56476e-05	1.23136e-05
GACGxAxAxAGxTGAGACGCTGG	2.55748e-05	4.03244e-06	3.23982e-05	8.0585e-06
GACGxAxAxAGxTGxxACGCTGG	2.82786e-05	6.22606e-06	2.06575e-05	8.91592e-05
GACGxAxAxAGxTxAGACGCTGG	1.54885e-05	2.79056e-06	5.28806e-07	2.17589e-05
GACGxAxAxAGxxGAGACGCTGG	1.54288e-05	4.03011e-06	1.65587e-05	1.20404e-05
GACGxAxxAAGATGAGACGCTGG	0.000163727	4.80734e-06	0.000146045	2.97449e-06
GACGxAxxAAxATGAGACGCTGG	1.85842e-05	1.35046e-06	3.93657e-05	3.89196e-06
GACGxAxxAAxATGAGxCGCTGG	2.03957e-05	4.45966e-06	-6.11354e-05	6.97071e-05
GACGxAxxAxGATGAGACGCTGG	3.75436e-05	1.82627e-06	7.59953e-05	3.47038e-06
GACGxAxxAxxATGAGACGCTGG	3.50402e-05	4.91633e-06	7.77299e-05	9.74833e-06
GACGxAxxxAGATGAGACGCTGG	0.000113171	3.77396e-06	0.000121842	3.37851e-06
GACGxAxxxxGATGAGACGCTGG	3.77258e-05	2.43082e-06	7.19369e-05	5.44176e-06
GACGxAxxxxGATGxGACGCTGG	2.47021e-05	4.86564e-06	5.30815e-05	1.76676e-05
GACGxAxxxxGATxAGACGCTGG	2.5241e-05	7.59289e-06	5.24674e-05	1.78402e-05
GACGxAxxxAGATGAGxCGCTGG	1.7736e-05	5.56173e-06	-2.34199e-05	2.77094e-05
GACGxAxxAAGATGAGACxCTGG	2.49524e-05	2.48394e-06	4.11837e-05	4.43401e-06
GACGxAxxAAGATGAGAxGCTGG	2.5047e-05	3.87428e-06	1.67909e-05	1.26558e-05
GACGxAxxAAGATGAGxxGCTGG	4.18089e-05	1.6989e-05	-2.29633e-05	2.9119e-05
GACGxAxxAAGATGAxACGCTGG	1.66517e-05	1.85627e-06	3.52529e-05	6.50208e-06
GACGxAxxAAGATGxGACGCTGG	2.38303e-05	3.31605e-06	3.80158e-05	7.7042e-06
GACGxAxxAAGATxAGACGCTGG	1.78274e-05	3.84479e-06	0.000107328	6.54736e-05
GACGxAxxAAGAxGAGACGCTGG	2.40767e-05	2.42727e-06	3.92755e-05	4.21948e-06
GACGxAxxAAGAxGAGACxCTGG	1.63534e-05	5.41548e-06	4.89161e-05	1.56478e-05
GACGxAxxAAGxTGAGACGCTGG	4.09528e-05	2.25476e-05	4.66912e-05	6.42885e-06
GACGxAxAAAGATGAGACxCTGG	2.37448e-05	1.46778e-06	3.57452e-05	3.69137e-06
GACGxAxAAAGATGAGAxGCTGG	2.03215e-05	2.98069e-06	2.71241e-05	6.79639e-06
GACGxAxAAAGATGAGAxxCTGG	4.54335e-05	1.48363e-05	-5.23294e-06	3.51064e-05
GACGxAxAAAGATGAGxCGCTGG	1.95318e-05	2.00955e-06	2.42954e-05	9.57431e-06
GACGxAxAAAGATGAxACGCTGG	2.33921e-05	2.09544e-06	2.53757e-05	7.75599e-06
GACGxAxAAAGATGxGACGCTGG	2.22071e-05	1.31927e-06	3.4798e-05	4.05825e-06
GACGxAxAAAGATGxxACGCTGG	4.6105e-05	2.51038e-05	1.74499e-05	1.76313e-05
GACGxAxAAAGATxAGACGCTGG	1.3957e-05	2.25926e-06	1.96586e-05	1.03452e-05
GACGxAxAAAGATxAGACGxTGG	4.81187e-05	2.31278e-05	3.8212e-07	1.11684e-05
GACGxAxAAAGATxAGACxCTGG	3.33547e-05	3.47466e-06	3.88127e-05	2.3707e-05
GACGxAxAAAGAxGAGACGCTGG	1.9878e-05	2.34384e-06	3.87697e-05	4.53121e-06
GACGxAxAAAGAxGAGACxCTGG	2.1773e-05	5.33919e-06	5.11527e-05	1.23798e-05
GACGxAxAAAGAxGxGACGCTGG	2.80597e-05	5.12451e-06	1.71993e-05	1.13548e-05
GACGxAxAAAGAxxAGxCGxTGG	1.18442e-05	3.34176e-06	4.0984e-05	4.65292e-05
GACGxAxAAAGxTGAGACGCTGG	2.06988e-05	1.96033e-06	2.77894e-05	4.01459e-06
GACGxAxAAAGxTGAGACxCTGG	2.46979e-05	8.23322e-06	1.56788e-05	3.90929e-05
GACGxAxAAAGxTGAxACGCTGG	1.70097e-05	3.5685e-06	8.34095e-07	2.30418e-05
GACGxAxAAAGxxGAGACGCTGG	1.70547e-05	4.24188e-06	3.72166e-05	8.26153e-06
GACGxxTAAAGATGAGACGCTGG	0.000183348	2.22511e-06	0.000140638	1.15278e-06
GACGxxTAAAGATGAGACGxTGG	4.31919e-05	2.76128e-05	2.57576e-06	1.21603e-05
GACGxxTAAAxATGAGACGCTGG	2.69247e-05	1.21078e-06	3.76084e-05	2.99317e-06
GACGxxTAAAxATGAGACxCTGG	1.64229e-05	2.33774e-06	2.44305e-05	1.37276e-05
GACGxxTAAAxATGAGxxGCTGG	4.92802e-05	3.14717e-05	1.26384e-05	1.13914e-05
GACGxxTAAAxATxAGAxGCTGG	5.92916e-05	1.50398e-05	1.84608e-05	1.31546e-05
GACGxxTAAAxAxGAGACGCTGG	1.92721e-05	2.66994e-06	3.71407e-05	8.85639e-06
GACGxxTAAAxAxGAxACxxTGG	1.3278e-05	2.34643e-06	4.05971e-05	4.14964e-05
GACGxxTAAAxxTGxGAxGCTGG	5.49787e-05	1.09827e-05	6.70377e-06	1.51675e-05
GACGxxTAAAxxxxAGACGCTGG	3.09103e-05	9.49744e-06	9.30662e-05	2.64877e-05
GACGxxTAAxGATGAGACGCTGG	4.09405e-05	1.09876e-06	6.72144e-05	1.95294e-06
GACGxxTAAxGATGAGACGxTGG	2.09024e-05	5.73809e-06	1.88977e-05	9.14892e-06
GACGxxTAAxxATGAGACGCTGG	2.34056e-05	1.67513e-06	3.92026e-05	4.45501e-06
GACGxxTAAxxxTGAGACGCTGG	1.96958e-05	5.22777e-06	-1.2545e-05	6.54785e-05
GACGxxTAAxGATGAGAxGCTGG	3.93276e-05	1.06181e-05	-7.216e-06	1.60404e-05
GACGxxTAAxGATGAxACGCTGG	1.7865e-05	2.85814e-06	1.35399e-05	1.8748e-05
GACGxxTAAxGAxGAGACGCTGG	2.31435e-05	5.16472e-06	4.0834e-05	6.17005e-06
GACGxxTAAxGAxGAGxCGCTGG	1.80958e-05	2.54954e-06	-3.8878e-05	4.13883e-05
GACGxxTAAxGxTGAGACGCTGG	1.99107e-05	1.5599e-06	3.59603e-05	5.83634e-06
GACGxxTAxAGATGAGACGCTGG	0.000108071	2.29119e-06	0.000116296	1.80037e-06
GACGxxTAxAGATGAGACGxTGG	2.00631e-05	4.39822e-06	5.68289e-05	3.1429e-05
GACGxxTAxAxATGAGACGCTGG	2.10045e-05	1.85319e-06	4.18002e-05	1.01799e-05
GACGxxTAxAxAxGAGACGCTGG	2.03801e-05	2.76986e-06	5.81175e-05	2.11839e-05
GACGxxTAxxGATGAGACGCTGG	3.69536e-05	1.68682e-06	7.3707e-05	3.4129e-06
GACGxxTAxxxATGAGACGCTGG	2.48591e-05	7.98466e-06	9.38322e-05	7.26428e-06
GACGxxTAxxxATxAGACGCTGG	2.09544e-05	3.30138e-06	2.5242e-05	1.99032e-05
GACGxxTAxxGATGAGxCxCTGG	4.51028e-05	1.71357e-05	3.16384e-05	1.51735e-05
GACGxxTAxxGxTGAGACGCTGG	3.10979e-05	7.94401e-06	4.04609e-05	8.70515e-06
GACGxxTAxAGATGAGACxCTGG	2.55337e-05	2.28172e-06	1.87021e-05	1.02324e-05
GACGxxTAxAGATGAxACGCTGG	1.82866e-05	3.24267e-06	3.91329e-05	1.59685e-05
GACGxxTAxAGATGxGACGCTGG	3.61751e-05	6.13187e-06	5.58311e-05	1.14842e-05
GACGxxTAxAGATxAGACGCTGG	1.58107e-05	5.71032e-06	2.82556e-05	1.84634e-05
GACGxxTAxAGAxGAGACGCTGG	2.47541e-05	4.19456e-06	3.30723e-05	9.51683e-06
GACGxxTAxAGxTGAGACGCTGG	4.19972e-05	9.63434e-06	4.5617e-05	5.63613e-06
GACGxxTAxAGxTxAGACGCTGG	1.76107e-05	5.37241e-06	2.84451e-05	2.69985e-05
GACGxxTxAAGATGAGACGCTGG	0.000165054	3.33155e-06	0.000148855	1.57086e-06
GACGxxTxAAxATGAGACGCTGG	2.36952e-05	1.59749e-06	4.29851e-05	4.44736e-06
GACGxxTxAAxxTGAGACGCTGG	2.11041e-05	4.13521e-06	2.69718e-05	8.60641e-06
GACGxxTxAxGATGAGACGCTGG	3.12764e-05	1.69056e-06	7.85243e-05	3.61077e-06
GACGxxTxAxxATGxGACxCTGG	2.30539e-05	6.12037e-06	2.58957e-05	1.92925e-05
GACGxxTxAxGATGAGACxCTGG	2.59934e-05	4.1304e-06	2.43004e-06	1.54862e-05
GACGxxTxAxGATxAGACGCTGG	3.67929e-05	1.23721e-05	-6.11909e-06	4.40471e-05
GACGxxTxxAGATGAGACGCTGG	0.00012325	4.08313e-06	0.000120982	3.46384e-06
GACGxxTxxAxATGAGACGCTGG	2.73763e-05	3.0346e-06	2.76003e-05	6.32805e-06
GACGxxTxxxGATGAGACGCTGG	3.5458e-05	2.22524e-06	7.82289e-05	3.53882e-06
GACGxxTxxAGATGAGACxCTGG	2.24648e-05	2.91964e-06	3.09339e-05	2.13527e-05
GACGxxTxxAGATGxGACGCTGG	2.45241e-05	4.18802e-06	3.54574e-05	9.27471e-06
GACGxxTxAAGATGAGACxCTGG	2.81124e-05	2.08825e-06	5.72185e-05	3.35193e-06
GACGxxTxAAGATGAGAxGCTGG	2.19446e-05	3.32881e-06	2.40882e-05	7.40625e-06
GACGxxTxAAGATGAGxCGCTGG	3.31213e-05	2.99097e-06	2.95843e-05	7.20117e-06
GACGxxTxAAGATGAxACGCTGG	2.04994e-05	6.56419e-06	4.16502e-05	7.91049e-06
GACGxxTxAAGATGxGACGCTGG	1.92298e-05	2.19409e-06	6.17421e-05	7.05832e-06
GACGxxTxAAGATxAGACGCTGG	1.86609e-05	2.30407e-06	6.55814e-06	1.78784e-05
GACGxxTxAAGATxxGACGCTGG	2.81662e-05	8.95262e-06	1.95976e-05	1.55418e-05
GACGxxTxAAGAxGAGACGCTGG	2.26512e-05	1.49573e-06	3.89415e-05	6.55497e-06
GACGxxTxAAGAxxAGACxCTGG	2.28071e-05	5.22261e-06	-1.93632e-05	2.21263e-05
GACGxxTxAAGxTGAGACGCTGG	2.03779e-05	1.89304e-06	3.22339e-05	4.91785e-06
GACGxxTxAAGxTxxGACGCTGG	2.20526e-05	5.89176e-06	3.739e-05	1.99972e-05
GACGxxTxAAGxxGAGACGCTGG	1.62334e-05	3.52196e-06	2.40501e-05	6.84098e-06
GACGxxxAAAGATGAGACGCTGG	0.000168244	3.68059e-06	0.000135578	1.5458e-06
GACGxxxAAAGATGAGACGxTGG	1.80562e-05	2.66512e-06	-2.29437e-05	2.69317e-05
GACGxxxAAAxATGAGACGCTGG	2.24286e-05	2.45795e-06	2.45052e-05	1.20069e-05
GACGxxxAAAxATGAGAxGCTGG	1.67891e-05	2.76536e-06	-3.10062e-05	2.84856e-05
GACGxxxAAAxATGxGxCGCTGG	1.9406e-05	4.88365e-06	-4.79574e-05	3.73308e-05
GACGxxxAAAxxTGAGACGCTGG	2.66748e-05	9.64141e-06	6.36346e-06	1.77406e-05
GACGxxxAAxGATGAGACGCTGG	3.92988e-05	2.02409e-06	6.79346e-05	3.73148e-06
GACGxxxAAxGATGxGACGCTGG	2.44671e-05	4.09272e-06	4.17798e-05	8.43212e-06
GACGxxxAAxGATxAGACGCTGG	3.41901e-05	1.21824e-05	2.95291e-05	1.71364e-05
GACGxxxAAxGxTGAGACGCTGG	2.18378e-05	3.18117e-06	3.00888e-05	8.75167e-06
GACGxxxAxAGATGAGACGCTGG	0.000116326	4.1858e-06	9.68685e-05	2.74779e-06
GACGxxxAxAxATGAGACGCTGG	2.3633e-05	2.31381e-06	3.52584e-05	5.27636e-06
GACGxxxAxAxxTGAGACGCTGG	2.71842e-05	7.23019e-06	-1.14476e-05	3.20791e-05
GACGxxxAxxGATGAGACGCTGG	4.08107e-05	2.56772e-06	7.27115e-05	4.14388e-06
GACGxxxAxxxATGAGACGCTGG	2.38196e-05	3.287e-06	3.83513e-05	1.08127e-05
GACGxxxAxAGATGAGACxCTGG	2.64976e-05	6.5963e-06	2.40116e-05	9.51331e-06
GACGxxxAxAGATGAGAxGCTGG	2.59967e-05	9.82226e-06	1.21629e-05	7.78641e-06
GACGxxxAxAGATGxGACGCTGG	1.87551e-05	4.61974e-06	1.83132e-05	1.83731e-05
GACGxxxAxAGATxAGACGCTGG	1.95642e-05	1.38138e-06	1.2491e-05	1.81344e-05
GACGxxxxAAGATGAGACGCTGG	0.000181691	6.87297e-06	0.000143199	2.92907e-06
GACGxxxxAAxxTGAGACGCTGG	3.7145e-05	1.52665e-05	5.19248e-05	2.26108e-05
GACGxxxxAxGATGAGACGCTGG	4.30276e-05	2.57173e-06	7.15276e-05	3.90163e-06
GACGxxxxAxxxTGAGACGCTGG	1.87454e-05	2.17217e-06	2.82849e-05	1.4053e-05
GACGxxxxAxGATGAxACGCTGG	2.44198e-05	5.09504e-06	3.92909e-05	1.53523e-05
GACGxxxxxAGATGAGACGCTGG	0.000107289	5.69399e-06	0.000124086	4.60722e-06
GACGxxxxxxGATGAGACGCTGG	3.81947e-05	5.3614e-06	0.000121135	1.11289e-05
GACGxxxxxxGxTGAGACxxTGG	1.56517e-05	6.40268e-06	1.93265e-07	3.23562e-05
GACGxxxxxAGATGAGACxCTGG	3.00087e-05	6.26772e-06	7.75136e-05	9.87522e-06
GACGxxxxxAGATxAxAxGCTGG	3.56685e-05	3.41982e-06	-3.60091e-06	2.34062e-05
GACGxxxxAAGATGAGxCGCTGG	2.31785e-05	3.13269e-06	-9.54015e-06	1.55488e-05
GACGxxxxAAGATGAxACGCTGG	2.39302e-05	3.74398e-06	3.42611e-05	8.9192e-06
GACGxxxxAAGATGxGACGCTGG	3.28931e-05	7.84912e-06	4.93921e-05	1.78555e-05
GACGxxxxAAGATxAGACGCTGG	5.20862e-05	1.31237e-05	2.49878e-05	9.26922e-06
GACGxxxxAAGAxGAGACGCTGG	2.75667e-05	7.46913e-06	1.41133e-05	1.70353e-05
GACGxxxAAAGATGAGACxCTGG	2.66336e-05	2.68782e-06	7.21078e-05	4.94519e-06
GACGxxxAAAGATGAGAxGCTGG	3.26336e-05	4.33546e-06	2.02146e-05	8.37375e-06
GACGxxxAAAGATGAGxCGCTGG	1.33878e-05	5.54597e-06	-2.1904e-05	6.54422e-05
GACGxxxAAAGATGAxACGCTGG	1.88955e-05	1.92712e-06	4.63669e-05	9.9952e-06
GACGxxxAAAGATGxGACGCTGG	2.36657e-05	5.03461e-06	3.18253e-05	8.7996e-06
GACGxxxAAAGAxGAGACGCTGG	2.77258e-05	2.87335e-06	5.43427e-05	7.97588e-06
GACGxxxAAAGxTGAGACGCTGG	1.94354e-05	1.73348e-06	1.43018e-05	5.90594e-06
GACGxxTAAAGATGAGACxCTGG	2.62649e-05	1.38699e-06	6.71795e-05	3.17783e-06
GACGxxTAAAGATGAGAxGCTGG	3.42012e-05	8.49205e-06	2.95043e-05	4.84799e-06
GACGxxTAAAGATGAGAxxCTGG	4.09035e-05	1.95622e-05	1.22066e-05	1.4723e-05
GACGxxTAAAGATGAGxCGCTGG	1.85876e-05	1.77705e-06	1.73456e-05	1.63082e-05
GACGxxTAAAGATGAGxCxCTGG	2.2086e-05	3.64771e-06	-0.000211856	0.000194782
GACGxxTAAAGATGAxACGCTGG	1.74647e-05	2.28502e-06	4.3307e-05	7.37716e-06
GACGxxTAAAGATGAxACxCTGG	2.1767e-05	7.92939e-06	6.75966e-06	1.6801e-05
GACGxxTAAAGATGAxAxGCTGG	1.74875e-05	3.37974e-06	-9.93198e-06	1.32191e-05
GACGxxTAAAGATGxGACGCTGG	2.47728e-05	1.25141e-06	5.04851e-05	4.00297e-06
GACGxxTAAAGATxAGACGCTGG	2.33193e-05	1.52704e-06	1.82472e-05	6.09465e-06
GACGxxTAAAGATxAGACxCTGG	2.50234e-05	7.90839e-06	7.40799e-06	1.54916e-05
GACGxxTAAAGATxxGACGCTGG	1.74906e-05	3.34615e-06	-8.4912e-06	1.83568e-05
GACGxxTAAAGATxxxACGCTGG	1.92625e-05	4.57254e-06	-1.97637e-05	8.49789e-06
GACGxxTAAAGAxGAGACGCTGG	2.43717e-05	1.19179e-06	3.46305e-05	2.7182e-06
GACGxxTAAAGAxGAGACxCTGG	1.66101e-05	5.80553e-06	-4.12916e-05	3.86098e-05
GACGxxTAAAGAxGxGACGCTGG	1.73612e-05	1.94964e-06	5.53966e-05	1.40053e-05
GACGxxTAAAGAxxAGACGCTGG	2.1749e-05	3.35794e-06	9.67071e-07	2.96124e-05
GACGxxTAAAGxTGAGACGCTGG	2.10391e-05	1.31964e-06	3.21296e-05	3.26233e-06
GACGxxTAAAGxTGAGACGxTGG	2.26796e-05	9.18438e-06	3.18877e-05	1.40177e-05
GACGxxTAAAGxTGAGACxCTGG	3.7196e-05	2.26298e-05	1.89175e-05	1.07609e-05
GACGxxTAAAGxxGAGACGCTGG	2.29615e-05	3.63225e-06	3.63686e-05	4.61659e-06
GACGxxTAAAGxxGAGAxGxTGG	4.01089e-05	1.45094e-05	0.000100398	1.98942e-05
GACGxATAAAGATGAGACxCTGG	3.45659e-05	5.5763e-07	7.97151e-05	1.21645e-06
GACGxATAAAGATGAGACxxTGG	3.33657e-05	3.4125e-06	6.32992e-06	6.67938e-06
GACGxATAAAGATGAGAxGCTGG	2.14992e-05	3.59831e-06	6.77144e-05	1.89669e-06
GACGxATAAAGATGAGAxGxTGG	6.26928e-05	2.73773e-05	7.9339e-08	3.61953e-05
GACGxATAAAGATGAGxCGCTGG	2.25757e-05	2.10126e-06	4.08861e-05	3.13224e-06
GACGxATAAAGATGAGxCxCTGG	2.31988e-05	3.69881e-06	3.35012e-05	1.25193e-05
GACGxATAAAGATGAxACGCTGG	3.06478e-05	1.16312e-06	8.35019e-05	2.59908e-06
GACGxATAAAGATGAxACGxTGG	2.25853e-05	4.43611e-06	1.43449e-05	1.99686e-05
GACGxATAAAGATGAxACxCTGG	2.1697e-05	2.00615e-06	6.21004e-06	1.03023e-05
GACGxATAAAGATGAxxCGCTGG	1.61837e-05	2.29212e-06	-3.07247e-05	2.453e-05
GACGxATAAAGATGxGACGCTGG	3.97737e-05	1.1434e-06	5.66393e-05	1.67506e-06
GACGxATAAAGATGxGACxCTGG	5.36136e-05	2.13775e-05	5.48333e-05	5.52958e-06
GACGxATAAAGATGxGxCGCTGG	1.67193e-05	2.74804e-06	1.85686e-05	2.02076e-05
GACGxATAAAGATGxxAxGCTGG	3.59222e-05	1.60055e-05	1.13816e-05	1.29012e-05
GACGxATAAAGATxAGACGCTGG	2.64083e-05	9.00366e-07	5.60431e-05	2.01883e-06
GACGxATAAAGATxAGACxCTGG	2.27193e-05	2.75605e-06	-7.4805e-06	1.83107e-05
GACGxATAAAGATxAGAxGxTGG	1.92927e-05	5.16373e-06	2.39766e-05	1.81516e-05
GACGxATAAAGATxxGAxGCTGG	3.15632e-05	9.74059e-06	3.04639e-05	1.64233e-05
GACGxATAAAGATxxGxCGCTGG	1.6392e-05	2.94007e-06	6.81424e-05	6.10339e-05
GACGxATAAAGAxGAGACGCTGG	3.84437e-05	1.01999e-06	9.08593e-05	1.62036e-06
GACGxATAAAGAxGAGACGxTGG	2.52781e-05	5.48058e-06	5.88745e-06	9.62431e-06
GACGxATAAAGAxGAGACxCTGG	2.69239e-05	7.72849e-06	2.82815e-05	9.20427e-06
GACGxATAAAGAxGAxACGCTGG	1.54717e-05	2.94562e-06	4.02351e-05	1.25956e-05
GACGxATAAAGAxGxGACGCTGG	1.82719e-05	4.04032e-06	4.94239e-05	9.64356e-06
GACGxATAAAGAxGxGxCGCTGG	2.16721e-05	2.18918e-06	-8.47476e-06	2.4057e-05
GACGxATAAAGAxxAGACGCTGG	1.97183e-05	2.62297e-06	3.27818e-05	1.00923e-05
GACGxATAAAGAxxAGACxCTGG	2.34504e-05	3.65873e-06	8.64482e-06	2.17235e-05
GACGxATAAAGAxxAGAxGCTGG	2.08348e-05	3.2584e-06	-6.57845e-06	1.46183e-05
GACGxATAAAGAxxAxACGCTGG	2.70025e-05	8.5618e-06	4.37262e-05	4.31816e-05
GACGxATAAAGxTGAGACGCTGG	2.0912e-05	1.17398e-06	3.48762e-05	2.26386e-06
GACGxATAAAGxTGAGACGxTGG	4.14858e-05	1.8953e-05	5.1304e-06	1.00901e-05
GACGxATAAAGxTGAGxCGxTGG	2.50226e-05	3.70968e-06	1.63238e-06	1.73149e-05
GACGxATAAAGxTGAxACGxTGG	2.67372e-05	4.53817e-06	6.13776e-05	3.45011e-05
GACGxATAAAGxTGxGACGCTGG	2.29533e-05	5.74185e-06	1.8254e-06	1.72936e-05
GACGxATAAAGxTGxGACGxTGG	2.0011e-05	3.38801e-06	2.18681e-06	6.7212e-06
GACGxATAAAGxTGxGxCGCTGG	2.32831e-05	5.213e-06	2.51337e-05	1.54584e-05
GACGxATAAAGxTxAGACGCTGG	1.93163e-05	1.56883e-06	1.65161e-05	8.6799e-06
GACGxATAAAGxxGAxACGCTGG	1.84763e-05	3.01067e-06	1.21753e-05	1.34638e-05
GACGxATAAAGxxxAGACGCTGG	1.23497e-05	3.53957e-06	1.01955e-05	2.66425e-05
GACxCATAAAGATGAGACGCTGG	0.0002685	1.92236e-06	3.16876e-05	5.98126e-07
GACxCATAAAGATGAGACGxTGG	2.43598e-05	1.2295e-06	2.68943e-05	1.84112e-06
GACxCATAAAxATGAGACGCTGG	3.42846e-05	8.29859e-07	5.93805e-05	1.63512e-06
GACxCATAAAxATGAGACGxTGG	1.99986e-05	2.90844e-06	3.17096e-05	2.19463e-05
GACxCATAAAxATGAGACxCTGG	1.78527e-05	1.56283e-06	2.53753e-05	1.01131e-05
GACxCATAAAxATGAGAxGCTGG	3.34462e-05	1.08258e-05	3.7116e-05	1.61818e-05
GACxCATAAAxATGAGxCGxTGG	2.60597e-05	6.44842e-06	2.02725e-05	1.28718e-05
GACxCATAAAxATGAxACGCTGG	5.04125e-05	1.84537e-05	2.04311e-05	1.12259e-05
GACxCATAAAxATGAxxCGCTGG	2.69305e-05	6.45662e-06	2.18719e-06	2.28983e-05
GACxCATAAAxATGAxxxGCTGG	4.05088e-05	1.27138e-05	2.74802e-05	4.28755e-05
GACxCATAAAxATGxGACGCTGG	1.77628e-05	2.50566e-06	4.83664e-05	6.31144e-06
GACxCATAAAxATGxxACGCTGG	2.20134e-05	6.4052e-06	3.73115e-05	8.61055e-06
GACxCATAAAxATxAGACGCTGG	2.20053e-05	1.61873e-06	1.04704e-05	6.59755e-06
GACxCATAAAxAxGAGACGCTGG	1.93776e-05	1.67879e-06	3.69786e-05	5.31307e-06
GACxCATAAAxAxGxGACxCTGG	3.67789e-05	6.01213e-06	4.50433e-05	1.41161e-05
GACxCATAAAxAxxAGAxGCTGG	1.58771e-05	2.35996e-06	1.30323e-05	2.5356e-05
GACxCATAAAxxTGAGACGCTGG	2.08241e-05	3.10389e-06	2.00324e-05	3.49512e-06
GACxCATAAAxxTGAGACGxTGG	1.9934e-05	3.27018e-06	2.45767e-05	5.4046e-06
GACxCATAAAxxTGAGACxCTGG	2.07436e-05	3.82801e-06	1.29533e-05	1.60615e-05
GACxCATAAAxxTxAGACGCTGG	2.14775e-05	2.6492e-06	3.47271e-05	1.33139e-05
GACxCATAAAxxTxAGACxCTGG	2.19464e-05	4.41186e-06	3.35544e-05	1.58876e-05
GACxCATAAAxxxGAGACGCTGG	1.75601e-05	2.09062e-06	3.12682e-05	5.3157e-06
GACxCATAAxGATGAGACGCTGG	5.65241e-05	9.7306e-07	6.57279e-05	1.27536e-06
GACxCATAAxGATGAGACGxTGG	2.32409e-05	1.04234e-05	3.7697e-06	1.73593e-05
GACxCATAAxxATGAGACGCTGG	2.52163e-05	1.20991e-06	3.7213e-05	2.50365e-06
GACxCATAAxxATGAGACGxTGG	2.101e-05	4.51505e-06	4.27908e-05	8.09176e-06
GACxCATAAxxATGAGACxCTGG	1.93608e-05	2.55274e-06	2.56579e-05	6.49183e-06
GACxCATAAxxATGxGACGCTGG	2.96865e-05	8.13102e-06	3.59307e-05	1.58815e-05
GACxCATAAxxATxAGACGCTGG	2.44779e-05	5.20979e-06	-1.49347e-05	1.84968e-05
GACxCATAAxxAxGAGACGCTGG	3.15742e-05	9.57344e-06	4.46506e-05	2.04683e-05
GACxCATAAxxAxGAGACxCTGG	2.65644e-05	4.56178e-06	2.01595e-05	8.36472e-06
GACxCATAAxxAxGAGxxGCTGG	2.1537e-05	3.60823e-06	4.14812e-05	9.18799e-06
GACxCATAAxxxTGAGACGCTGG	1.85463e-05	1.93162e-06	3.14153e-05	4.19669e-06
GACxCATAAxxxTGAGxCGCTGG	4.58077e-05	1.95195e-05	2.77826e-05	5.33693e-05
GACxCATAAxxxxGAGACGCTGG	2.89093e-05	7.2325e-06	2.46523e-05	1.5557e-05
GACxCATAAxGATGAGACxCTGG	2.26678e-05	1.68533e-06	1.9829e-05	4.20925e-06
GACxCATAAxGATGAGAxGCTGG	2.12741e-05	2.92278e-06	1.8793e-05	6.62768e-06
GACxCATAAxGATGAxACGCTGG	1.76056e-05	1.99599e-06	1.75322e-05	1.16853e-05
GACxCATAAxGATGAxAxGCTGG	3.2017e-05	1.01291e-05	0.000109553	3.47781e-05
GACxCATAAxGATGxGACGCTGG	2.22561e-05	2.49783e-06	2.7873e-05	7.48771e-06
GACxCATAAxGATGxGACxCTGG	1.5232e-05	3.57365e-06	-5.62905e-05	6.30243e-05
GACxCATAAxGATGxGAxGCTGG	1.83547e-05	3.04487e-06	-5.59248e-06	1.91061e-05
GACxCATAAxGATxAGACGCTGG	2.26083e-05	2.86026e-06	1.66982e-05	5.05404e-06
GACxCATAAxGATxAGAxGCTGG	2.43083e-05	4.61089e-06	9.97799e-06	1.36008e-05
GACxCATAAxGATxAGxxGCTGG	3.75091e-05	9.24564e-06	-2.57015e-05	2.83943e-05
GACxCATAAxGAxGAGACGCTGG	2.42145e-05	2.0669e-06	3.1222e-05	4.35567e-06
GACxCATAAxGAxGAGACxCTGG	2.25199e-05	3.66341e-06	2.5007e-05	5.56688e-06
GACxCATAAxGAxGAGxxGCTGG	1.82081e-05	4.38124e-06	1.61888e-05	2.92909e-05
GACxCATAAxGxTGAGACGCTGG	2.41156e-05	2.34115e-06	3.27853e-05	4.15001e-06
GACxCATAAxGxTGAGACxxTGG	2.12403e-05	4.63079e-06	-1.10788e-05	1.51772e-05
GACxCATAAxGxTGAGxCGCTGG	2.28608e-05	3.84516e-06	-9.76549e-06	5.95128e-06
GACxCATAAxGxTGAxACGCTGG	2.8713e-05	1.0633e-05	1.30183e-05	5.42096e-06
GACxCATAAxGxTGxGACGCTGG	2.05117e-05	3.27303e-06	3.78794e-05	1.66671e-05
GACxCATAAxGxxGxGACGCTGG	2.18836e-05	3.1782e-06	5.289e-05	1.2483e-05
GACxCATAxAGATGAGACGCTGG	0.000127447	1.8832e-06	0.000104338	1.33152e-06
GACxCATAxAGATGAGACGxTGG	1.97942e-05	2.72823e-06	1.32559e-05	6.76695e-06
GACxCATAxAxATGAGACGCTGG	2.36934e-05	1.23454e-06	4.4197e-05	3.37418e-06
GACxCATAxAxATGAGACGxTGG	1.74476e-05	2.51857e-06	1.54613e-05	1.34767e-05
GACxCATAxAxATGAGxCGCTGG	2.53198e-05	9.70612e-06	-1.0701e-06	5.983e-06
GACxCATAxAxATGAxACGCTGG	3.5235e-05	8.04263e-06	2.09987e-05	1.81711e-05
GACxCATAxAxATGxGACGCTGG	2.00782e-05	4.37571e-06	1.36688e-05	1.68366e-05
GACxCATAxAxAxGxGACGCTGG	2.49194e-05	1.29136e-05	-1.80252e-05	1.68637e-05
GACxCATAxAxxTGAGACGCTGG	1.91162e-05	6.1894e-06	3.03434e-05	1.22761e-05
GACxCATAxxGATGAGACGCTGG	4.2731e-05	1.42812e-06	6.77741e-05	2.21591e-06
GACxCATAxxGATGAGACGxTGG	1.40736e-05	2.47799e-06	-1.37974e-05	5.69634e-05
GACxCATAxxxATGAGACGCTGG	2.68912e-05	2.68837e-06	4.38117e-05	4.75358e-06
GACxCATAxxGATGAGACxCTGG	2.3472e-05	3.92491e-06	4.15606e-05	6.59852e-06
GACxCATAxxGATGAGAxGCTGG	1.43645e-05	2.63677e-06	4.09323e-06	1.33175e-05
GACxCATAxxGATGAGxCGCTGG	3.32337e-05	5.29486e-06	3.70465e-05	6.5092e-06
GACxCATAxxGATGxxACGCTGG	1.67919e-05	3.23032e-06	1.90761e-05	3.72949e-05
GACxCATAxxGATxAGACGCTGG	1.82782e-05	3.02352e-06	1.47781e-05	1.03419e-05
GACxCATAxxGAxGAGACGCTGG	3.70107e-05	1.58675e-05	2.41483e-05	6.5676e-06
GACxCATAxxGAxGAGACGxTGG	2.46139e-05	7.67433e-06	5.77736e-05	2.10357e-05
GACxCATAxxGxTGAGACGCTGG	2.50619e-05	3.17175e-06	6.53893e-06	1.18353e-05
GACxCATAxxGxTGAGAxGCTGG	2.42858e-05	5.26746e-06	4.24117e-05	1.44333e-05
GACxCATAxAGATGAGACxCTGG	2.7327e-05	1.41093e-06	4.04227e-05	3.06003e-06
GACxCATAxAGATGAGAxGCTGG	2.67805e-05	5.30061e-06	2.20931e-05	6.31803e-06
GACxCATAxAGATGAGxCGCTGG	2.47521e-05	2.62631e-06	2.96863e-05	5.98278e-06
GACxCATAxAGATGAxACGCTGG	2.30217e-05	3.20542e-06	2.68586e-05	5.46616e-06
GACxCATAxAGATGAxACxCTGG	2.10841e-05	7.44522e-06	-6.95319e-06	2.38682e-05
GACxCATAxAGATGxGACGCTGG	1.90905e-05	1.33458e-06	4.13269e-05	5.02587e-06
GACxCATAxAGATGxGACxCTGG	1.57594e-05	3.4103e-06	1.74547e-05	2.00346e-05
GACxCATAxAGATGxxACGCTGG	2.52317e-05	1.14673e-05	5.11485e-05	2.14302e-05
GACxCATAxAGATxAGACGCTGG	2.27405e-05	1.60426e-06	3.70525e-05	4.60436e-06
GACxCATAxAGATxAGxCGCTGG	2.19573e-05	2.59313e-06	7.47754e-06	2.00657e-05
GACxCATAxAGATxxGACGCTGG	2.70567e-05	8.77932e-06	4.0202e-05	1.85133e-05
GACxCATAxAGAxGAGACGCTGG	2.50772e-05	2.30687e-06	3.59682e-05	3.70659e-06
GACxCATAxAGAxGAGACGxTGG	2.7847e-05	3.82749e-06	5.1139e-05	3.35976e-05
GACxCATAxAGAxGAGAxGCTGG	1.76631e-05	3.04565e-06	4.46457e-05	1.54697e-05
GACxCATAxAGAxxAGACGCTGG	1.98454e-05	4.98823e-06	4.75511e-05	1.41129e-05
GACxCATAxAGAxxxGACGCTGG	2.61636e-05	4.2949e-06	3.22854e-05	3.00513e-05
GACxCATAxAGxTGAGACGCTGG	2.02198e-05	1.70241e-06	3.30722e-05	3.31998e-06
GACxCATAxAGxTGAGACGxTGG	3.54478e-05	2.12697e-05	1.89878e-05	1.1747e-05
GACxCATAxAGxTGAGACxCTGG	2.81768e-05	7.37467e-06	2.35048e-05	7.29796e-06
GACxCATAxAGxTGAGAxGCTGG	2.34323e-05	4.0276e-06	7.11227e-06	1.63759e-05
GACxCATAxAGxTGAGxCGCTGG	2.84526e-05	5.40119e-06	2.36836e-05	2.25362e-05
GACxCATAxAGxTGAxACGCTGG	1.97801e-05	2.78923e-06	3.49804e-05	1.51817e-05
GACxCATAxAGxTGxxACGCTGG	1.78476e-05	4.15155e-06	2.7508e-06	8.9654e-06
GACxCATAxAGxTxAxACGCTGG	3.13757e-05	9.12758e-06	3.57113e-05	1.67777e-05
GACxCATAxAGxxGAGACGCTGG	3.01552e-05	4.57771e-06	2.86085e-05	5.63428e-06
GACxCATxAAGATGAGACGCTGG	0.00016445	2.40491e-06	0.000137988	1.32857e-06
GACxCATxAAGATGAGACGxTGG	2.99313e-05	4.7178e-06	2.37321e-05	6.18523e-06
GACxCATxAAxATGAGACGCTGG	2.42141e-05	8.41447e-07	3.28188e-05	3.1247e-06
GACxCATxAAxATxAGACGCTGG	1.4257e-05	1.58741e-06	2.06348e-05	1.41437e-05
GACxCATxAAxAxGAGACGCTGG	2.40651e-05	1.50117e-05	1.91566e-05	1.30799e-05
GACxCATxAAxAxGAxACGCTGG	2.92658e-05	6.51676e-06	7.94746e-05	2.09903e-05
GACxCATxAAxxTGAGACGCTGG	1.8242e-05	3.25466e-06	2.87007e-05	5.43408e-06
GACxCATxAAxxTGAGACxCTGG	2.44052e-05	7.81128e-06	1.85627e-05	1.01389e-05
GACxCATxAAxxxGAGACGCTGG	3.58782e-05	1.26645e-05	3.16075e-05	1.92966e-05
GACxCATxAxGATGAGACGCTGG	4.57451e-05	1.14638e-06	6.99099e-05	2.29142e-06
GACxCATxAxxATGAGACGCTGG	3.02969e-05	3.23812e-06	3.31019e-05	4.24845e-06
GACxCATxAxxATGAGACxCTGG	3.79679e-05	1.41726e-05	3.59836e-05	8.20532e-06
GACxCATxAxxATxAGxCGCTGG	1.59185e-05	3.12608e-06	4.68295e-05	2.6075e-05
GACxCATxAxxAxGAGACGCTGG	2.86427e-05	9.79018e-06	3.18929e-05	9.88808e-06
GACxCATxAxxxTGAGACGCTGG	2.69237e-05	4.30824e-06	5.9485e-06	2.4577e-05
GACxCATxAxGATGAGACxCTGG	1.8109e-05	2.60096e-06	1.98899e-05	7.85892e-06
GACxCATxAxGATGAGAxxCTGG	3.50873e-05	1.00187e-05	3.92512e-05	8.20845e-06
GACxCATxAxGATGAxACGCTGG	2.51725e-05	4.5687e-06	4.88138e-05	8.86248e-06
GACxCATxAxGATGxGACGCTGG	2.78041e-05	6.47402e-06	6.35433e-05	2.35556e-05
GACxCATxAxGATxAGACGCTGG	2.81922e-05	6.82707e-06	-8.55033e-06	1.91191e-05
GACxCATxAxGATxAGAxGCTGG	3.64346e-05	1.23419e-05	2.34007e-05	1.49814e-05
GACxCATxAxGAxGAGACGCTGG	2.63163e-05	3.33523e-06	2.66361e-05	5.52209e-06
GACxCATxAxGAxGAGACxCTGG	2.27571e-05	7.68117e-06	2.16768e-05	9.86408e-06
GACxCATxAxGxTGAGACGCTGG	2.49361e-05	3.08698e-06	2.57298e-05	4.23456e-06
GACxCATxAxGxxGAGACGCTGG	2.96533e-05	5.31884e-06	2.27459e-05	6.08965e-06
GACxCATxxAGATGAGACGCTGG	0.000117393	2.36525e-06	0.000116737	1.68674e-06
GACxCATxxAxATGAGACGCTGG	2.6873e-05	2.13978e-06	4.94194e-05	5.66284e-06
GACxCATxxAxATGAGACxCTGG	1.99413e-05	4.32988e-06	-5.90693e-05	4.27452e-05
GACxCATxxAxATGAGAxGCTGG	4.39772e-05	1.54895e-05	4.19831e-05	1.54562e-05
GACxCATxxAxATGxGACGCTGG	1.59159e-05	1.97279e-06	2.97577e-05	7.0508e-06
GACxCATxxAxAxGAGACGCTGG	2.80792e-05	3.80796e-06	-2.17714e-06	1.10581e-05
GACxCATxxxGATGAGACGCTGG	4.60869e-05	2.3555e-06	7.78553e-05	3.45798e-06
GACxCATxxxGATxAGAxGCTGG	2.12439e-05	3.67357e-06	2.80214e-06	1.20252e-05
GACxCATxxxGAxGAGACGCTGG	3.02307e-05	1.12033e-05	1.49875e-05	2.07683e-05
GACxCATxxxGAxGxGACGCTGG	2.26077e-05	2.33371e-06	-1.44608e-05	1.96377e-05
GACxCATxxxGxTGAGACxCTGG	2.29631e-05	3.90252e-06	1.27175e-05	1.2276e-05
GACxCATxxxGxTGxGACGCTGG	1.50449e-05	3.34351e-06	-3.01986e-05	3.26702e-05
GACxCATxxxGxxGAGACGCTGG	2.28435e-05	6.71976e-06	1.30995e-05	1.04632e-05
GACxCATxxAGATGAGACxCTGG	2.36297e-05	2.05477e-06	5.84067e-05	1.42549e-05
GACxCATxxAGATGAGAxGCTGG	1.96137e-05	3.30018e-06	5.03752e-05	2.04925e-05
GACxCATxxAGATGAxACGCTGG	1.95434e-05	4.51463e-06	9.8334e-06	9.2045e-06
GACxCATxxAGATGxGACGCTGG	2.36188e-05	5.01257e-06	3.92873e-05	1.09095e-05
GACxCATxxAGATxAGACGCTGG	1.71555e-05	3.08092e-06	9.64877e-06	2.34577e-05
GACxCATxxAGATxxGACGCTGG	2.70726e-05	5.04149e-06	1.14544e-05	1.10695e-05
GACxCATxxAGAxGAGACxCTGG	1.98362e-05	3.97278e-06	1.34122e-05	1.90959e-05
GACxCATxxAGAxGxGACGCTGG	2.15817e-05	6.19416e-06	1.15755e-06	1.45015e-05
GACxCATxxAGxTGAGACGCTGG	1.74125e-05	1.97248e-06	3.30121e-05	3.45919e-06
GACxCATxxAGxTGxGACGCTGG	1.80049e-05	3.24213e-06	2.32211e-05	6.23217e-06
GACxCATxxAGxTGxGACxCTGG	2.00823e-05	7.62202e-06	2.91597e-05	2.77182e-05
GACxCATxAAGATGAGACxCTGG	3.2543e-05	1.27342e-06	5.9028e-05	2.57754e-06
GACxCATxAAGATGAGAxGCTGG	1.73792e-05	2.21632e-06	2.7112e-05	5.41677e-06
GACxCATxAAGATGAGAxGxTGG	3.50014e-05	8.97308e-06	1.89736e-05	2.07432e-05
GACxCATxAAGATGAGxCGCTGG	1.99753e-05	2.87494e-06	5.78194e-06	5.80464e-06
GACxCATxAAGATGAxACGCTGG	2.30066e-05	1.96866e-06	1.80951e-05	5.13161e-06
GACxCATxAAGATGxGACGCTGG	2.03957e-05	1.22317e-06	4.45861e-05	3.91039e-06
GACxCATxAAGATGxGACxCTGG	1.7011e-05	5.15243e-06	4.31697e-05	1.0089e-05
GACxCATxAAGATxAGACGCTGG	1.98464e-05	1.25098e-06	3.2834e-05	6.5158e-06
GACxCATxAAGATxAGxCGCTGG	2.32091e-05	3.64631e-06	2.63758e-05	1.54988e-05
GACxCATxAAGATxAxACGCTGG	1.91726e-05	1.67046e-06	2.18825e-05	1.83363e-05
GACxCATxAAGAxGAGACGCTGG	2.65936e-05	1.7184e-06	4.27702e-05	3.27538e-06
GACxCATxAAGAxGAGACxCTGG	2.10904e-05	7.41443e-06	3.7819e-05	1.21256e-05
GACxCATxAAGAxGxGACGCTGG	2.03781e-05	5.69673e-06	3.21777e-05	2.02219e-05
GACxCATxAAGxTGAGACGCTGG	2.22854e-05	1.1992e-06	3.50666e-05	2.80792e-06
GACxCATxAAGxTGAGACGxTGG	2.49994e-05	9.80652e-06	5.06965e-05	8.52486e-06
GACxCATxAAGxTGAGACxCTGG	2.15496e-05	2.75342e-06	2.54109e-05	1.16436e-05
GACxCATxAAGxTGAGAxGCTGG	1.98248e-05	8.11133e-06	6.64647e-06	1.38441e-05
GACxCATxAAGxTGAGxCGCTGG	2.22673e-05	7.36337e-06	1.14561e-05	1.41156e-05
GACxCATxAAGxTGxGxCGxTGG	3.88692e-05	6.16974e-06	0.00013455	1.43586e-05
GACxCATxAAGxxGAGACGCTGG	1.67738e-05	5.31259e-06	3.83672e-05	7.10629e-06
GACxCAxAAAGATGAGACGCTGG	0.000151361	2.15715e-06	0.000120095	1.34501e-06
GACxCAxAAAGATGAGACGxTGG	1.92997e-05	2.01537e-06	3.07571e-05	7.13715e-06
GACxCAxAAAxATGAGACGCTGG	2.26258e-05	1.61007e-06	3.64314e-05	4.75376e-06
GACxCAxAAAxATGAGACxCTGG	2.42762e-05	8.37241e-06	1.13203e-05	8.04507e-06
GACxCAxAAAxATxAGACGCTGG	1.87871e-05	2.42148e-06	1.39632e-05	3.21336e-05
GACxCAxAAAxxTGAGACGCTGG	2.67981e-05	4.28178e-06	3.55376e-05	8.65076e-06
GACxCAxAAAxxTGAGACxCTGG	3.74074e-05	9.46472e-06	4.53889e-06	1.07638e-05
GACxCAxAAAxxTGAGAxGCTGG	2.06783e-05	3.56717e-06	3.74393e-05	1.58859e-05
GACxCAxAAxGATGAGACGCTGG	3.42832e-05	1.38373e-06	6.91589e-05	2.41926e-06
GACxCAxAAxxATGAGACGCTGG	2.771e-05	2.09015e-06	2.99153e-05	5.32915e-06
GACxCAxAAxxxTGxGACGCTGG	2.62349e-05	4.47441e-06	1.48631e-05	1.50876e-05
GACxCAxAAxGATGAGACxCTGG	1.81937e-05	1.35219e-06	1.54703e-05	9.35718e-06
GACxCAxAAxGATGAGAxGCTGG	2.6121e-05	7.42796e-06	4.78298e-05	1.5193e-05
GACxCAxAAxGATGAGAxxCTGG	2.18096e-05	4.70754e-06	-4.86493e-05	6.88016e-05
GACxCAxAAxGATGxGACGCTGG	3.3751e-05	5.64596e-06	7.45983e-06	8.31379e-06
GACxCAxAAxGATGxxACGxTGG	2.03714e-05	7.1513e-06	3.47342e-08	2.34169e-05
GACxCAxAAxGATxAGACGCTGG	2.14304e-05	4.31223e-06	1.61363e-05	9.32572e-06
GACxCAxAAxGAxGAGACGCTGG	2.64643e-05	5.00056e-06	5.41988e-05	1.51767e-05
GACxCAxAAxGAxGAGACxCTGG	3.00825e-05	5.42541e-06	5.07565e-05	1.96106e-05
GACxCAxAAxGxTGAGACGCTGG	3.39762e-05	1.31182e-05	2.39604e-05	5.00894e-06
GACxCAxAxAGATGAGACGCTGG	0.00010513	3.09107e-06	9.65325e-05	2.70239e-06
GACxCAxAxAxATGAGACGCTGG	2.14425e-05	1.91894e-06	3.49168e-05	5.40321e-06
GACxCAxAxAxxTGAGACGCTGG	2.05027e-05	3.19185e-06	1.24835e-05	4.12651e-05
GACxCAxAxAxxxxAGAxGxTGG	3.41662e-05	1.74438e-05	-2.64628e-05	4.02747e-05
GACxCAxAxxGATGAGACGCTGG	3.78793e-05	1.4579e-06	7.37591e-05	3.17337e-06
GACxCAxAxxxATGAGACGCTGG	2.05181e-05	2.50274e-06	2.96402e-05	6.82216e-06
GACxCAxAxxGATGAGAxGCTGG	1.71638e-05	1.82981e-06	-2.11593e-05	1.83047e-05
GACxCAxAxAGATGAGACxCTGG	3.77739e-05	3.85585e-06	2.58438e-05	1.13155e-05
GACxCAxAxAGATGxGACGCTGG	2.51918e-05	6.5734e-06	2.17665e-05	7.60761e-06
GACxCAxAxAGATxAGACGCTGG	3.91115e-05	1.02816e-05	1.81868e-05	9.18721e-06
GACxCAxAxAGATxAxACGCTGG	1.95371e-05	6.63059e-06	1.87255e-05	1.78755e-05
GACxCAxAxAGAxGAGACGCTGG	2.50718e-05	6.13079e-06	1.565e-05	3.40076e-05
GACxCAxAxAGAxGxxxCGCTGG	3.10105e-05	1.53666e-05	2.15306e-05	1.59443e-05
GACxCAxAxAGxTGAGACGCTGG	1.86475e-05	3.284e-06	4.01738e-05	5.40127e-06
GACxCAxxAAGATGAGACGCTGG	0.000154036	3.94904e-06	0.000138935	2.37377e-06
GACxCAxxAAxATGAGACGCTGG	2.59858e-05	2.03384e-06	3.92215e-05	8.26586e-06
GACxCAxxAAxATGAxACGCTGG	2.99887e-05	1.15829e-05	7.01021e-05	3.05779e-05
GACxCAxxAAxATGxGAxGxTGG	2.99083e-05	1.36541e-05	-2.9488e-06	1.34725e-05
GACxCAxxAAxAxGAGACGCTGG	4.0575e-05	1.47632e-05	4.32463e-06	3.76479e-05
GACxCAxxAxGATGAGACGCTGG	3.84719e-05	2.5275e-06	7.49817e-05	7.73885e-06
GACxCAxxAxxATGAGACGCTGG	2.37361e-05	3.72797e-06	2.41521e-05	8.79903e-06
GACxCAxxAxGATGAGAxGCTGG	2.10116e-05	1.21603e-05	2.31236e-05	2.84369e-05
GACxCAxxAxGATGAGxCGCTGG	4.12704e-05	8.53935e-06	2.4597e-05	1.96538e-05
GACxCAxxAxGAxGAGACGCTGG	2.21909e-05	4.37053e-06	4.6968e-05	6.36943e-06
GACxCAxxAxGAxxAGACGCTGG	1.98996e-05	4.13243e-06	2.11992e-05	9.7438e-06
GACxCAxxxAGATGAGACGCTGG	0.000146031	5.32618e-06	0.000118646	3.05303e-06
GACxCAxxxAxATGAGACGCTGG	3.47691e-05	8.15343e-06	4.49366e-05	1.30121e-05
GACxCAxxxxGATGAGACGCTGG	4.03227e-05	2.68389e-06	6.54833e-05	4.60464e-06
GACxCAxxxxGxTGAGACGCTGG	1.94561e-05	3.13282e-06	1.02813e-05	1.95543e-05
GACxCAxxxAGATGAGACxCTGG	1.45786e-05	3.16081e-06	3.75893e-05	8.57661e-06
GACxCAxxxAGAxGAGACGCTGG	2.33178e-05	7.84246e-06	2.75158e-05	1.0687e-05
GACxCAxxxAGxTGAGACGCTGG	2.16249e-05	2.78342e-06	4.67285e-05	6.59148e-06
GACxCAxxAAGATGAGACxCTGG	2.51664e-05	1.96436e-06	6.14793e-05	3.73496e-06
GACxCAxxAAGATGAxACGCTGG	2.9356e-05	4.85363e-06	4.66024e-05	1.58449e-05
GACxCAxxAAGATGxGACGCTGG	2.46823e-05	3.10876e-06	4.53857e-05	5.87489e-06
GACxCAxxAAGATGxGAxGCTGG	1.64694e-05	2.65736e-06	3.6818e-05	2.33442e-05
GACxCAxxAAGATxAGACGCTGG	3.42946e-05	4.62128e-06	7.76289e-06	9.97677e-06
GACxCAxxAAGATxAGACxxTGG	3.09459e-05	1.75822e-05	-1.79751e-05	1.34031e-05
GACxCAxxAAGAxGAGACGCTGG	2.22027e-05	2.64082e-06	3.20321e-05	5.56186e-06
GACxCAxxAAGxTGAGACGCTGG	1.92253e-05	1.72337e-06	2.30162e-05	4.08673e-06
GACxCAxxAAGxTxAGACGCTGG	2.33075e-05	5.34183e-06	9.89439e-06	1.24281e-05
GACxCAxxAAGxxGAGACGCTGG	1.74033e-05	2.40732e-06	4.61495e-05	1.25874e-05
GACxCAxxAAGxxxAGACGCTGG	2.17873e-05	7.14289e-06	1.95797e-05	1.23841e-05
GACxCAxAAAGATGAGACxCTGG	2.72833e-05	1.75462e-06	5.68093e-05	4.4028e-06
GACxCAxAAAGATGAGAxGCTGG	2.72759e-05	6.17517e-06	2.99979e-05	9.98238e-06
GACxCAxAAAGATGAGxCGCTGG	1.97296e-05	2.37266e-06	1.42161e-05	6.12617e-06
GACxCAxAAAGATGAGxCxCTGG	1.3284e-05	3.36521e-06	2.95104e-05	2.0721e-05
GACxCAxAAAGATGAGxxGCTGG	5.7497e-05	3.7629e-05	2.12633e-05	2.03371e-05
GACxCAxAAAGATGAxACGCTGG	2.71935e-05	3.72283e-06	1.8925e-05	7.50696e-06
GACxCAxAAAGATGAxACxxTGG	2.23966e-05	4.59952e-06	6.9441e-05	2.25981e-05
GACxCAxAAAGATGxGACGCTGG	2.21863e-05	2.99511e-06	4.20652e-05	5.07209e-06
GACxCAxAAAGATxAGACGCTGG	2.59548e-05	2.64065e-06	1.83483e-05	5.71835e-06
GACxCAxAAAGATxAGACGxTGG	1.83036e-05	4.64246e-06	1.49563e-05	2.64019e-05
GACxCAxAAAGAxGAGACGCTGG	2.13427e-05	1.12887e-06	2.85642e-05	5.01389e-06
GACxCAxAAAGAxGAxACGCTGG	3.52418e-05	9.56962e-06	3.27902e-05	1.25644e-05
GACxCAxAAAGAxGxGACGCTGG	4.09946e-05	1.57108e-05	3.23023e-06	9.08104e-06
GACxCAxAAAGxTGAGACGCTGG	2.13064e-05	1.11236e-06	2.82628e-05	4.08124e-06
GACxCAxAAAGxTGAGACGxTGG	3.83831e-05	1.79743e-05	1.02912e-05	1.47403e-05
GACxCAxAAAGxTGAGACxCTGG	3.27402e-05	1.70614e-05	1.53581e-05	2.34846e-05
GACxCAxAAAGxTGAGxCGCTGG	1.80283e-05	3.58198e-06	3.15497e-05	1.06001e-05
GACxCAxAAAGxTGAxACGCTGG	2.33186e-05	6.52397e-06	-2.72398e-05	9.45831e-05
GACxCAxAAAGxxGAGACGCTGG	2.27206e-05	3.28965e-06	3.3527e-05	4.97697e-06
GACxCAxAAAGxxGxGACGCTGG	1.62228e-05	2.84429e-06	2.17444e-05	1.77331e-05
GACxCxTAAAGATGAGACGCTGG	0.000188303	2.58868e-06	0.000127771	1.10124e-06
GACxCxTAAAGATGAGACGxTGG	2.60247e-05	3.19201e-06	1.94987e-05	7.16981e-06
GACxCxTAAAxATGAGACGCTGG	2.45284e-05	9.46257e-07	3.48658e-05	5.36748e-06
GACxCxTAAAxATGAGACGxTGG	2.61177e-05	7.34649e-06	-1.68206e-05	9.45873e-06
GACxCxTAAAxATGAGACxCTGG	2.98272e-05	1.08541e-05	5.45458e-05	1.63731e-05
GACxCxTAAAxATxAGACGCTGG	2.12726e-05	2.90661e-06	1.95377e-05	1.00193e-05
GACxCxTAAAxATxAGACxCTGG	2.20677e-05	4.48498e-06	1.53859e-05	1.3917e-05
GACxCxTAAAxAxGAGACGCTGG	4.30763e-05	6.78187e-06	2.12988e-05	7.33817e-06
GACxCxTAAAxAxGxGACGCTGG	2.34221e-05	6.60276e-06	3.30565e-05	1.47682e-05
GACxCxTAAAxxTGAGACGCTGG	2.32332e-05	2.75773e-06	1.65172e-05	8.39579e-06
GACxCxTAAxGATGAGACGCTGG	3.76802e-05	8.9874e-07	6.93073e-05	2.21641e-06
GACxCxTAAxxATGAGACGCTGG	2.28552e-05	2.50647e-06	3.27972e-05	4.56642e-06
GACxCxTAAxxxTGAGACGCTGG	3.90828e-05	1.32011e-05	6.24247e-05	1.95144e-05
GACxCxTAAxGATGAGACxCTGG	2.09147e-05	2.66209e-06	3.57917e-05	1.38164e-05
GACxCxTAAxGATGxGACGCTGG	1.59502e-05	2.40196e-06	3.38507e-05	2.19875e-05
GACxCxTAAxGAxGAGACGCTGG	2.21076e-05	2.95186e-06	4.37064e-05	5.46715e-06
GACxCxTAAxGxTGAGACGCTGG	1.8048e-05	3.46357e-06	3.89406e-05	4.4858e-06
GACxCxTAAxGxTGAGxCGxTGG	2.28484e-05	8.39706e-06	2.6716e-05	1.22987e-05
GACxCxTAAxGxTxAGACGCTGG	1.65309e-05	4.50092e-06	6.06629e-05	1.39414e-05
GACxCxTAxAGATGAGACGCTGG	0.000104986	2.66196e-06	0.000110652	1.96372e-06
GACxCxTAxAxATGAGACGCTGG	2.1051e-05	1.42749e-06	3.50346e-05	3.85429e-06
GACxCxTAxAxATGAxACGCTGG	1.63047e-05	2.85174e-06	2.19345e-05	3.48828e-05
GACxCxTAxAxAxGAGACGCTGG	2.94471e-05	7.26971e-06	1.72511e-05	9.40319e-06
GACxCxTAxAxAxxAGACGCTGG	1.67269e-05	5.48611e-06	2.16209e-05	6.60607e-06
GACxCxTAxAxxTGAGACGCTGG	1.79632e-05	2.17056e-06	3.16753e-05	1.0278e-05
GACxCxTAxAxxTGAGACxxTGG	1.73235e-05	3.13598e-06	-4.33938e-05	4.95585e-05
GACxCxTAxxGATGAGACGCTGG	3.04137e-05	2.21854e-06	6.42189e-05	2.22296e-06
GACxCxTAxxxATGAGACGCTGG	2.27234e-05	3.43701e-06	4.89873e-05	6.69606e-06
GACxCxTAxxGATGAGACxCTGG	2.27559e-05	4.39345e-06	3.18982e-05	2.19681e-05
GACxCxTAxxGATGAxACGCTGG	3.5526e-05	6.54399e-06	1.95698e-05	2.15216e-05
GACxCxTAxAGATGAGACxCTGG	1.9979e-05	1.52956e-06	3.84363e-05	5.59241e-06
GACxCxTAxAGATGAGxCGCTGG	3.45441e-05	1.436e-05	3.74469e-05	3.70508e-05
GACxCxTAxAGATGxGACGCTGG	2.3254e-05	2.54328e-06	4.31647e-05	6.93045e-06
GACxCxTAxAGATxAGACGCTGG	2.39173e-05	6.14843e-06	2.78068e-05	7.869e-06
GACxCxTAxAGAxGAGACGCTGG	2.14861e-05	3.54399e-06	9.70863e-06	8.16948e-06
GACxCxTAxAGAxGAGACxCTGG	1.57575e-05	2.8656e-06	2.82292e-05	1.06679e-05
GACxCxTAxAGxTGAGACGCTGG	1.62867e-05	2.40627e-06	3.47752e-05	4.91337e-06
GACxCxTxAAGATGAGACGCTGG	0.000156203	3.2702e-06	0.000138338	1.57969e-06
GACxCxTxAAGATGAGACGxTGG	1.90199e-05	3.09468e-06	2.3431e-05	9.65818e-06
GACxCxTxAAxATGAGACGCTGG	2.29666e-05	1.47994e-06	3.51832e-05	6.6079e-06
GACxCxTxAAxxTGAGACGCTGG	3.66255e-05	4.33398e-06	1.58765e-05	9.22269e-06
GACxCxTxAxGATGAGACGCTGG	4.43396e-05	1.99404e-06	6.6294e-05	2.81314e-06
GACxCxTxAxxATGAGACGCTGG	2.7468e-05	2.70798e-06	1.16445e-05	1.41921e-05
GACxCxTxAxGATGAxACGCTGG	2.29214e-05	4.43586e-06	-3.71302e-06	1.18612e-05
GACxCxTxAxGxTGAGACGCTGG	2.73956e-05	5.5424e-06	5.36535e-05	7.97694e-06
GACxCxTxAxGxxGAGAxGCTGG	2.35738e-05	6.27479e-06	1.46774e-05	1.84986e-05
GACxCxTxxAGATGAGACGCTGG	0.00011417	4.20104e-06	0.000123985	2.48382e-06
GACxCxTxxxGATGAGACGCTGG	3.24381e-05	2.97489e-06	7.76182e-05	4.03563e-06
GACxCxTxxAGATGAGACxCTGG	2.78747e-05	7.15367e-06	2.70927e-05	1.36962e-05
GACxCxTxxAGATGAGACxxTGG	1.99116e-05	2.72154e-06	5.5021e-05	9.20439e-06
GACxCxTxxAGATGAGAxGCTGG	2.46539e-05	4.31037e-06	-6.5155e-06	3.00318e-05
GACxCxTxxAGATGAGxCGCTGG	5.77887e-05	2.41948e-05	3.2072e-05	6.90032e-06
GACxCxTxxAGATGAxACGCTGG	1.7131e-05	2.8414e-06	2.07517e-05	1.05225e-05
GACxCxTxxAGAxGAGACGCTGG	2.95647e-05	8.52506e-06	5.20852e-05	8.45015e-06
GACxCxTxxAGAxxAGACGxTGG	6.00623e-05	2.77546e-05	5.44934e-05	2.07019e-05
GACxCxTxxAGxTGAGACGCTGG	1.33979e-05	2.99644e-06	1.53911e-05	1.28474e-05
GACxCxTxxAGxTGxGACGCTGG	1.6199e-05	4.46258e-06	3.60441e-05	7.01322e-06
GACxCxTxxAGxxGAGACGCTGG	1.69157e-05	1.89314e-06	7.4743e-05	1.23716e-05
GACxCxTxAAGATGAGACxCTGG	3.03155e-05	2.44922e-06	4.98821e-05	2.97723e-06
GACxCxTxAAGATGAGAxGCTGG	2.27173e-05	6.0473e-06	4.13823e-05	2.25234e-05
GACxCxTxAAGATGAGxCGCTGG	2.31635e-05	3.66781e-06	3.31471e-05	8.91701e-06
GACxCxTxAAGATGxGACGCTGG	2.35713e-05	2.23791e-06	1.03745e-05	7.99592e-06
GACxCxTxAAGATxAGACGCTGG	1.88131e-05	3.9527e-06	3.30817e-06	1.59405e-05
GACxCxTxAAGAxGAGAxGxTGG	4.46715e-05	1.74717e-05	-1.31108e-05	2.76052e-05
GACxCxTxAAGxTGAGACGCTGG	1.77936e-05	1.6456e-06	3.4952e-05	5.12975e-06
GACxCxTxAAGxTGAxACGCTGG	1.65242e-05	2.21904e-06	-4.07991e-05	3.07451e-05
GACxCxxAAAGATGAGACGCTGG	0.000176855	4.30309e-06	0.000134003	2.01903e-06
GACxCxxAAAGATGAGACGxTGG	2.40944e-05	2.52939e-06	1.69698e-05	7.10769e-06
GACxCxxAAAxATGAGACGCTGG	2.25386e-05	1.73632e-06	3.29034e-05	8.17108e-06
GACxCxxAAAxATGAGACxCTGG	1.89814e-05	4.36028e-06	2.88743e-05	1.70244e-05
GACxCxxAAAxATGxGACGCTGG	3.90265e-05	1.19748e-05	1.35682e-05	1.08348e-05
GACxCxxAAAxAxGAGACGCTGG	2.78829e-05	1.06185e-05	1.01429e-05	2.94509e-05
GACxCxxAAAxAxGxGACGCTGG	1.65715e-05	3.71632e-06	2.76636e-05	7.82075e-06
GACxCxxAAxGATGAGACGCTGG	4.29157e-05	2.63724e-06	6.92095e-05	3.51735e-06
GACxCxxAAxGATxAGACGCTGG	1.89545e-05	5.31431e-06	2.82716e-05	9.18439e-06
GACxCxxAAxGAxGAGACGCTGG	3.78201e-05	1.70989e-05	3.62852e-05	6.64485e-06
GACxCxxAAxGAxGxGACGCTGG	2.68029e-05	8.903e-06	3.02295e-06	1.3478e-05
GACxCxxAAxGxTGAGACGCTGG	1.92323e-05	3.20848e-06	5.20194e-06	5.30364e-06
GACxCxxAAxGxTGxGACGCTGG	3.45438e-05	7.81493e-06	4.98006e-05	2.18547e-05
GACxCxxAxAGATGAGACGCTGG	0.000108387	5.72555e-06	8.69563e-05	4.43142e-06
GACxCxxAxAxATGAGACGCTGG	1.69283e-05	2.60389e-06	2.63865e-05	9.46848e-06
GACxCxxAxxGATGAGACGCTGG	3.42785e-05	1.98925e-06	7.69858e-05	4.35908e-06
GACxCxxAxxGAxGAGACGCTGG	2.08689e-05	3.31935e-06	3.27805e-05	2.4385e-05
GACxCxxAxAGATGAGACxCTGG	2.16347e-05	4.20905e-06	1.09218e-05	9.69109e-06
GACxCxxAxAGATxAGACGCTGG	2.41075e-05	5.20045e-06	3.83834e-05	8.83893e-06
GACxCxxAxAGAxGAGACGCTGG	1.936e-05	5.20422e-06	2.66216e-05	9.79449e-06
GACxCxxxAAGATGAGACGCTGG	0.000165078	9.4956e-06	0.000140339	3.65197e-06
GACxCxxxAAxATGAGACGCTGG	2.13713e-05	4.46545e-06	5.00048e-05	7.8824e-06
GACxCxxxAxGATGAGACGCTGG	4.74082e-05	3.50675e-06	7.34375e-05	4.58309e-06
GACxCxxxAxGATGAGACxCTGG	2.69844e-05	6.38289e-06	3.71905e-05	2.17239e-05
GACxCxxxAxGxxGAGACGCTGG	2.24577e-05	5.07397e-06	3.04145e-05	1.40778e-05
GACxCxxxxAGATGAGACGCTGG	0.000152811	6.28688e-06	0.000138944	5.48274e-06
GACxCxxxxxGATGAGACGCTGG	5.1584e-05	1.03734e-05	6.80034e-05	7.80003e-06
GACxCxxxxAGATGAGACxCTGG	2.52299e-05	7.25802e-06	3.99845e-05	1.27151e-05
GACxCxxxxAGATGxGACGCTGG	1.98081e-05	6.66044e-06	2.3864e-05	2.01741e-05
GACxCxxxxAGxTGAGACGCTGG	2.04917e-05	3.98627e-06	-1.99101e-05	2.67181e-05
GACxCxxxAAGATGAGAxGCTGG	1.69295e-05	3.363e-06	2.58054e-05	9.93409e-06
GACxCxxxAAGATGAGxCGCTGG	1.92064e-05	3.49989e-06	2.19754e-05	1.22168e-05
GACxCxxxAAGATxAGACGCTGG	2.38257e-05	4.94598e-06	2.41236e-05	7.92622e-06
GACxCxxxAAGAxGAGACGCTGG	2.64386e-05	3.80589e-06	5.57579e-05	1.45251e-05
GACxCxxxAAGxTGAGACGCTGG	3.55202e-05	5.65615e-06	2.67889e-05	5.74411e-06
GACxCxxxAAGxxGxGACGCTGG	1.22575e-05	3.50891e-06	-1.5264e-05	2.49511e-05
GACxCxxAAAGATGAGACxCTGG	3.08768e-05	3.25208e-06	7.95411e-05	5.40876e-06
GACxCxxAAAGATGAGxCGCTGG	2.12334e-05	2.51593e-06	-9.35961e-07	1.44918e-05
GACxCxxAAAGATGxGACGCTGG	2.20067e-05	1.5247e-06	5.07462e-05	1.11985e-05
GACxCxxAAAGATxAGACGCTGG	3.53861e-05	1.04509e-05	6.10563e-05	1.2251e-05
GACxCxxAAAGAxGAGACGCTGG	2.33638e-05	4.43685e-06	3.92234e-05	8.16052e-06
GACxCxxAAAGxTGAGACGCTGG	2.74394e-05	7.96322e-06	4.22373e-05	7.69867e-06
GACxCxxAAAGxTxAGACGCTGG	2.75225e-05	6.74698e-06	4.79332e-05	1.56264e-05
GACxCxxAAAGxxGAGACGCTGG	1.89729e-05	4.22002e-06	3.73611e-05	1.09589e-05
GACxCxTAAAGATGAGACxCTGG	3.20244e-05	1.44991e-06	6.738e-05	3.17067e-06
GACxCxTAAAGATGAGACxxTGG	4.31228e-05	1.23079e-05	8.04513e-06	1.07638e-05
GACxCxTAAAGATGAGAxGCTGG	2.34622e-05	8.42631e-06	3.08009e-05	4.34217e-06
GACxCxTAAAGATGAGxCGCTGG	2.4048e-05	3.75293e-06	2.19406e-05	5.78847e-06
GACxCxTAAAGATGAGxCxCTGG	1.78432e-05	6.72551e-06	2.60968e-05	1.6562e-05
GACxCxTAAAGATGAxACGCTGG	1.95729e-05	1.63541e-06	3.97233e-05	3.43376e-06
GACxCxTAAAGATGxGACGCTGG	3.00555e-05	1.87425e-06	3.86926e-05	3.12733e-06
GACxCxTAAAGATGxGxxGxTGG	1.41521e-05	4.07594e-06	2.7445e-07	2.06809e-05
GACxCxTAAAGATxAGACGCTGG	2.54397e-05	1.67998e-06	2.6598e-05	5.94561e-06
GACxCxTAAAGATxAGxCGCTGG	2.06834e-05	4.54365e-06	3.01253e-05	1.49004e-05
GACxCxTAAAGATxxGACGCTGG	2.19532e-05	6.12743e-06	5.37067e-06	1.41084e-05
GACxCxTAAAGAxGAGACGCTGG	2.43426e-05	1.04607e-06	3.21076e-05	3.25198e-06
GACxCxTAAAGAxGAGACxCTGG	3.55847e-05	9.82589e-06	2.88278e-05	2.23955e-05
GACxCxTAAAGAxGAxACGCTGG	1.50554e-05	2.8357e-06	8.57692e-06	1.66423e-05
GACxCxTAAAGAxxAGxCGCTGG	3.44496e-05	6.81698e-06	1.02248e-05	1.93147e-05
GACxCxTAAAGxTGAGACGCTGG	2.32974e-05	1.11666e-06	3.58224e-05	2.86306e-06
GACxCxTAAAGxTGAGAxGCTGG	2.30827e-05	7.13912e-06	3.28496e-06	9.30367e-06
GACxCxTAAAGxTxAGACGCTGG	2.38199e-05	4.3638e-06	2.23385e-05	8.40073e-06
GACxCxTAAAGxTxAGAxGCTGG	3.05242e-05	1.33073e-05	3.57788e-05	1.65384e-05
GACxCxTAAAGxTxxGACGCTGG	1.65624e-05	2.32508e-06	3.66217e-05	1.01413e-05
GACxCxTAAAGxxGAGACGCTGG	1.83393e-05	2.00225e-06	1.22098e-05	9.68576e-06
GACxxATAAAGATGAGACGCTGG	0.00017629	2.75576e-06	0.000126427	1.15325e-06
GACxxATAAAxATGAGACGCTGG	2.53744e-05	1.19617e-06	3.8711e-05	3.03364e-06
GACxxATAAAxATGAGACxCTGG	2.19702e-05	4.5571e-06	-3.11418e-05	1.38069e-05
GACxxATAAAxATGAxACGCTGG	2.00681e-05	3.43217e-06	9.31906e-06	1.45793e-05
GACxxATAAAxATxAGACGCTGG	3.78186e-05	9.36639e-06	1.32527e-05	1.62433e-05
GACxxATAAAxATxAGxCGCTGG	2.97288e-05	1.15334e-05	5.75725e-05	1.55126e-05
GACxxATAAAxxTGAGACGCTGG	1.83488e-05	3.05582e-06	2.50373e-05	1.40496e-05
GACxxATAAAxxTGxGACGCTGG	1.73565e-05	7.07467e-06	3.95068e-05	2.86089e-05
GACxxATAAxGATGAGACGCTGG	4.25142e-05	9.9961e-07	6.85987e-05	2.1703e-06
GACxxATAAxxATGAGACGCTGG	2.30591e-05	2.12155e-06	4.52458e-05	4.79171e-06
GACxxATAAxxATxAGACGCTGG	2.1334e-05	4.70732e-06	3.12486e-05	9.08879e-06
GACxxATAAxxxTGAGACGCTGG	2.16251e-05	2.99162e-06	2.65862e-05	1.15872e-05
GACxxATAAxGATGAGAxGCTGG	4.09687e-05	2.0222e-05	-3.05053e-05	9.83826e-06
GACxxATAAxGATGxGACGCTGG	2.25493e-05	3.10738e-06	2.59108e-05	1.16276e-05
GACxxATAAxGATGxGACGxTGG	2.00956e-05	5.20966e-06	2.19654e-05	2.21508e-05
GACxxATAAxGATxAGACGCTGG	2.3821e-05	4.52414e-06	2.01205e-05	9.31754e-06
GACxxATAAxGAxGAGACGCTGG	2.29325e-05	3.64718e-06	2.86507e-05	9.64612e-06
GACxxATAAxGAxGxGACGCTGG	2.90353e-05	4.96906e-06	2.3154e-05	2.39788e-05
GACxxATAAxGxTGAGACGCTGG	1.85807e-05	3.21317e-06	3.35204e-05	9.4058e-06
GACxxATAAxGxxGAGACGCTGG	2.98483e-05	9.35153e-06	2.86879e-05	3.77564e-05
GACxxATAxAGATGAGACGCTGG	9.495e-05	2.76848e-06	9.4417e-05	2.15665e-06
GACxxATAxAGATGAGACGxTGG	1.9652e-05	5.49858e-06	3.67011e-05	3.48282e-05
GACxxATAxAxATGAGACGCTGG	2.3348e-05	2.28101e-06	4.02968e-05	5.43692e-06
GACxxATAxAxATGAxACGCTGG	4.99083e-05	2.24501e-05	7.27507e-06	6.44453e-06
GACxxATAxAxxTGAGACGCTGG	3.32141e-05	1.20304e-05	5.01436e-05	2.1487e-05
GACxxATAxxGATGAGACGCTGG	3.72877e-05	1.76754e-06	7.2719e-05	3.42339e-06
GACxxATAxAGATGAGACxCTGG	2.49468e-05	3.60264e-06	5.80788e-05	6.76726e-06
GACxxATAxAGATGAGAxGCTGG	3.53366e-05	8.83099e-06	1.0342e-05	1.51344e-05
GACxxATAxAGATGAGxCGCTGG	1.29626e-05	2.80163e-06	-3.37989e-05	3.16932e-05
GACxxATAxAGATGxGACGCTGG	3.01924e-05	9.30996e-06	4.91071e-05	2.26112e-05
GACxxATAxAGATGxGxCGCTGG	2.53757e-05	7.07069e-06	2.65881e-05	4.96055e-05
GACxxATAxAGAxGAGACGCTGG	2.34217e-05	2.11659e-06	3.09308e-05	1.0596e-05
GACxxATAxAGAxxAxACGCTGG	2.2962e-05	5.46453e-06	4.46791e-05	1.48857e-05
GACxxATAxAGxTGAGACGCTGG	1.89563e-05	5.36921e-06	2.52737e-05	8.22363e-06
GACxxATxAAGATGAGACGCTGG	0.000159472	3.81538e-06	0.000127747	2.01586e-06
GACxxATxAAxATGAGACGCTGG	2.33683e-05	2.69876e-06	5.7229e-05	6.82578e-06
GACxxATxAAxATGAGACGxTGG	3.16111e-05	1.07182e-05	9.46974e-06	2.10466e-05
GACxxATxAAxxTxAGxCxxTGG	1.63398e-05	4.44959e-06	-7.86602e-06	3.4334e-05
GACxxATxAxGATGAGACGCTGG	3.37922e-05	1.71e-06	7.78912e-05	3.77651e-06
GACxxATxxAGATGAGACGCTGG	8.31648e-05	5.13466e-06	0.000113504	4.13934e-06
GACxxATxxAxATGAGACGCTGG	2.10523e-05	2.17208e-06	3.76474e-05	7.95779e-06
GACxxATxxAxAxGAGxCGCTGG	2.7331e-05	1.09624e-05	6.23156e-06	1.84316e-05
GACxxATxxxGATGAGACGCTGG	3.94492e-05	2.90183e-06	6.30588e-05	5.11419e-06
GACxxATxxxxATGAGACGCTGG	1.81094e-05	2.05531e-06	4.64443e-05	2.53665e-05
GACxxATxxAGAxGAGACGCTGG	1.56646e-05	2.04282e-06	2.28355e-05	7.74155e-06
GACxxATxAAGATGAGACxCTGG	2.02784e-05	1.51904e-06	5.18698e-05	6.15045e-06
GACxxATxAAGATGAxACGCTGG	2.81209e-05	3.47139e-06	1.70479e-05	1.78569e-05
GACxxATxAAGATGxGACGCTGG	2.10932e-05	2.37974e-06	4.80277e-05	7.68238e-06
GACxxATxAAGATxAGACGCTGG	1.79023e-05	1.95702e-06	1.96522e-05	1.04415e-05
GACxxATxAAGAxGAGACGCTGG	2.78083e-05	4.17665e-06	4.29812e-05	5.78272e-06
GACxxATxAAGxTGAGACGCTGG	2.18397e-05	2.61088e-06	4.92283e-05	4.31542e-06
GACxxAxAAAGATGAGACGCTGG	0.000143258	3.67236e-06	0.000114629	1.84598e-06
GACxxAxAAAGATGAGACGxTGG	2.58549e-05	1.15117e-05	2.91277e-05	3.93206e-05
GACxxAxAAAxATGAGACGCTGG	2.41937e-05	2.48643e-06	6.88959e-05	1.11029e-05
GACxxAxAAAxATGAGACxCTGG	4.45564e-05	1.21582e-05	7.66149e-05	1.96944e-05
GACxxAxAAxGATGAGACGCTGG	3.47897e-05	2.36635e-06	7.90381e-05	4.72664e-06
GACxxAxAAxGATGAGACGxTGG	2.32962e-05	4.72175e-06	-2.05658e-05	3.02252e-05
GACxxAxAAxxATGAGACGCTGG	2.17041e-05	5.75443e-06	3.90676e-05	1.7245e-05
GACxxAxAAxGxTGAGAxGxTGG	1.94749e-05	5.06993e-06	9.71083e-05	6.31885e-05
GACxxAxAAxGxTGAGxCGxTGG	1.79944e-05	2.79929e-06	4.49838e-06	1.474e-05
GACxxAxAAxGxTGxGACGCTGG	2.79279e-05	7.35507e-06	2.4293e-05	2.32589e-05
GACxxAxAxAGATGAGACGCTGG	0.000100593	4.17423e-06	0.000100752	3.25624e-06
GACxxAxAxAxAxxAxACGCTGG	3.51752e-05	9.83998e-06	6.3025e-05	1.60307e-05
GACxxAxAxAxxTGAGACGCTGG	1.92844e-05	4.11085e-06	7.0436e-05	2.99979e-05
GACxxAxAxxGATGAGACGCTGG	4.85325e-05	6.7443e-06	7.44782e-05	6.98547e-06
GACxxAxAxAGATxAGACGCTGG	2.87087e-05	5.62827e-06	4.39842e-05	1.82455e-05
GACxxAxAxAGAxGAGACGCTGG	1.63855e-05	5.54776e-06	6.64057e-05	6.31206e-05
GACxxAxAxAGxTGAGACGCTGG	1.55446e-05	3.99668e-06	3.43704e-05	8.76247e-06
GACxxAxxAAGATGAGACGCTGG	0.000141586	7.13417e-06	0.000134468	4.37948e-06
GACxxAxxAAxATGAGACGCTGG	2.41905e-05	3.74331e-06	5.02186e-05	1.65672e-05
GACxxAxxAxGATGAGACGCTGG	4.09172e-05	7.13561e-06	8.53579e-05	1.13964e-05
GACxxAxxAxGATGxGACGCTGG	2.28182e-05	5.44684e-06	1.26201e-05	1.05815e-05
GACxxAxxxAGATGAGACGCTGG	8.82363e-05	1.35822e-05	0.000106574	3.90723e-06
GACxxAxxAAGATGxGACGCTGG	3.48759e-05	5.69268e-06	4.53583e-05	7.6714e-06
GACxxAxxAAGAxGAGACGCTGG	2.07349e-05	2.54325e-06	5.72888e-05	8.01717e-06
GACxxAxAAAGATGAGACxCTGG	2.29564e-05	2.4127e-06	4.93113e-05	9.42129e-06
GACxxAxAAAGATGAGAxGCTGG	2.80104e-05	4.49338e-06	5.19281e-05	2.43626e-05
GACxxAxAAAGATGAGxCGCTGG	2.21017e-05	4.26195e-06	1.23484e-05	1.18816e-05
GACxxAxAAAGATGAxACGCTGG	2.03825e-05	6.79621e-06	2.3346e-05	1.1623e-05
GACxxAxAAAGATGxGACGCTGG	2.28643e-05	5.04055e-06	3.32818e-05	1.51189e-05
GACxxAxAAAGATxAGACGCTGG	1.83961e-05	2.43503e-06	3.93585e-05	7.42218e-06
GACxxAxAAAGAxGAGACGCTGG	1.87095e-05	1.96611e-06	4.02604e-05	5.33346e-06
GACxxAxAAAGAxGAGACxCTGG	3.35064e-05	9.03101e-06	-3.03286e-06	3.373e-05
GACxxAxAAAGxxGAGACGCTGG	5.04725e-05	1.54402e-05	1.94269e-05	1.39372e-05
GACxxxTAAAGATGAGACGCTGG	0.000177012	4.39479e-06	0.000134075	1.94255e-06
GACxxxTAAAGATGAGACGxTGG	2.25813e-05	3.21434e-06	5.55375e-05	9.38621e-06
GACxxxTAAAxATGAGACGCTGG	2.77115e-05	2.6488e-06	2.30892e-05	5.55122e-06
GACxxxTAAAxATGAxACxCTGG	2.73072e-05	4.25224e-06	-9.76793e-06	2.90986e-05
GACxxxTAAAxAxGAGACGCTGG	2.31424e-05	4.50498e-06	4.46238e-05	4.88438e-06
GACxxxTAAAxxTGAGACGCTGG	2.80074e-05	9.80987e-06	2.22065e-05	1.43906e-05
GACxxxTAAAxxTxxGACGCTGG	2.23265e-05	7.36853e-06	-9.45167e-06	1.64927e-05
GACxxxTAAxGATGAGACGCTGG	4.05256e-05	3.39068e-06	5.71345e-05	3.60542e-06
GACxxxTAAxxATGAGACGCTGG	3.00105e-05	3.93895e-06	3.88711e-05	9.30436e-06
GACxxxTAAxGATGxGACGCTGG	5.64882e-05	2.03888e-05	4.68461e-05	1.7674e-05
GACxxxTAAxGAxGAGACGCTGG	3.12075e-05	7.30131e-06	3.19509e-05	1.47169e-05
GACxxxTAxAGATGAGACGCTGG	7.54204e-05	3.75452e-06	0.000100108	3.1301e-06
GACxxxTAxxGATGAGACGCTGG	3.5517e-05	4.06264e-06	6.3322e-05	7.63279e-06
GACxxxTAxAGATGAGACxCTGG	2.00629e-05	4.06135e-06	3.11779e-05	6.75555e-06
GACxxxTxAAGATGAGACGCTGG	0.000149843	6.45517e-06	0.000143171	3.00968e-06
GACxxxTxAxGATGAGACGCTGG	3.06843e-05	2.58274e-06	6.30699e-05	6.37356e-06
GACxxxTxAxGATGxGACGCTGG	1.9076e-05	1.29489e-05	6.34485e-05	2.44801e-05
GACxxxTxxAGATGAGACGCTGG	0.000106491	5.67188e-06	0.000107548	4.7874e-06
GACxxxTxxAGATGAGACxCTGG	3.75683e-05	6.63853e-06	-2.01694e-05	2.64643e-05
GACxxxTxAAGATGAxACGxTGG	1.74521e-05	3.38631e-06	-1.50177e-05	2.34254e-05
GACxxxTxAAGATGxGACGCTGG	1.67743e-05	2.72178e-06	1.2845e-05	1.51679e-05
GACxxxTxAAGAxxAGxCGCTGG	2.07769e-05	2.74985e-06	1.46765e-05	1.19191e-05
GACxxxTxAAGxTGAGACGCTGG	1.52822e-05	3.62542e-06	3.97488e-05	4.08887e-06
GACxxxTxAAGxxGAGACGCTGG	1.64777e-05	2.06936e-06	1.17381e-05	1.2644e-05
GACxxxxAAAGATGAGACGCTGG	0.000156681	8.23862e-06	0.000144667	2.05499e-06
GACxxxxAAxGATGAGACGCTGG	3.37738e-05	5.02789e-06	7.42105e-05	1.98756e-05
GACxxxxAAxGxTGAGxCxxTGG	3.10015e-05	1.09197e-05	4.81255e-05	3.33584e-05
GACxxxxAxAGATGAGACGCTGG	0.000101699	5.83464e-06	8.89624e-05	6.34266e-06
GACxxxxAxxGATGAGACGCTGG	3.76646e-05	4.03491e-06	0.000105656	1.13849e-05
GACxxxxAxAGxTGAGACGCTGG	2.35424e-05	2.40714e-06	3.05445e-05	9.50647e-06
GACxxxxAxAGxxGAGACGCTGG	1.79385e-05	3.5835e-06	2.06789e-05	9.947e-06
GACxxxxxAxGATGAGACGCTGG	4.38337e-05	1.00638e-05	6.78275e-05	1.6495e-05
GACxxxxxAxGATGAGxCGCTGG	1.68742e-05	3.91959e-06	3.3283e-05	1.15216e-05
GACxxxxxAAGAxGAGACGCTGG	2.56595e-05	4.15824e-06	-1.08942e-05	1.27931e-05
GACxxxxAAAGATGAGACxCTGG	2.04904e-05	2.52073e-06	3.69813e-05	9.74091e-06
GACxxxxAAAGATGAGxCGCTGG	2.0501e-05	3.18742e-06	4.12597e-05	1.94383e-05
GACxxxxAAAGAxGAGACGCTGG	3.51147e-05	9.81362e-06	1.85534e-05	1.81642e-05
GACxxxxAAAGAxGAGACGxTGG	5.74858e-05	4.06321e-05	4.10151e-05	1.98767e-05
GACxxxxAAAGxTGAGACGCTGG	2.43854e-05	6.06693e-06	3.8813e-05	1.25383e-05
GACxxxxAAAGxTGAGACxCTGG	5.31191e-05	3.33657e-05	-1.15803e-05	2.59825e-05
GACxxxTAAAGATGAGACxCTGG	2.28614e-05	1.98237e-06	5.35927e-05	4.88771e-06
GACxxxTAAAGATGAGAxGxTGG	4.81366e-05	3.61381e-05	-1.76834e-05	2.12492e-05
GACxxxTAAAGATGAGxCGCTGG	2.27403e-05	3.43061e-06	4.10628e-05	6.63623e-06
GACxxxTAAAGATGAxACGCTGG	1.44453e-05	4.19407e-06	5.56932e-05	7.79371e-06
GACxxxTAAAGATGxGACGCTGG	1.91177e-05	2.48269e-06	2.80916e-05	5.4376e-06
GACxxxTAAAGATGxGxCGCTGG	2.44244e-05	5.92721e-06	5.97914e-05	2.01536e-05
GACxxxTAAAGATxAGACGCTGG	2.09539e-05	1.53913e-06	3.71284e-05	1.94753e-05
GACxxxTAAAGAxGAGACGCTGG	1.88333e-05	1.86426e-06	3.59136e-05	5.42299e-06
GACxxxTAAAGAxGAGAxGCTGG	3.19334e-05	2.46529e-05	1.23708e-05	1.09407e-05
GACxxxTAAAGxTGAGACGCTGG	1.70412e-05	2.34436e-06	5.02608e-05	1.04234e-05
GACxxxTAAAGxTGAGAxGCTGG	2.64573e-05	1.02039e-05	-1.2609e-05	5.83857e-05
GACxxATAAAGATGAGACxCTGG	2.75155e-05	1.34318e-06	5.05625e-05	3.75548e-06
GACxxATAAAGATGAGAxGCTGG	2.43842e-05	1.23364e-05	1.9394e-05	9.06707e-06
GACxxATAAAGATGAGxCGCTGG	1.84982e-05	2.38493e-06	4.00913e-05	8.65346e-06
GACxxATAAAGATGAxACGCTGG	1.99182e-05	2.34644e-06	3.04809e-05	5.6094e-06
GACxxATAAAGATGAxACxCTGG	2.41073e-05	4.97316e-06	1.61435e-05	1.64556e-05
GACxxATAAAGATGAxxxGCTGG	2.27635e-05	7.10698e-06	1.73587e-05	2.53259e-05
GACxxATAAAGATGxGACGCTGG	2.57461e-05	1.24514e-06	4.91721e-05	3.04795e-06
GACxxATAAAGATGxGAxGCTGG	1.96922e-05	6.79341e-06	4.48512e-06	1.16109e-05
GACxxATAAAGATGxxACxCTGG	0.000149411	8.56754e-05	5.94102e-05	5.96352e-05
GACxxATAAAGATxAGACGCTGG	1.85883e-05	1.37687e-06	2.61792e-05	5.00786e-06
GACxxATAAAGAxGAGACGCTGG	2.21947e-05	1.17722e-06	2.20546e-05	3.0354e-06
GACxxATAAAGAxGAGACGxTGG	1.92787e-05	4.88969e-06	-1.18201e-05	2.27504e-05
GACxxATAAAGAxxAGACxxTGG	1.69359e-05	4.43862e-06	1.83794e-05	1.73321e-05
GACxxATAAAGxTGAGACGCTGG	2.12948e-05	1.79145e-06	2.54498e-05	4.02426e-06
GACxxATAAAGxTGAGACxCTGG	2.21944e-05	5.51626e-06	1.37296e-05	1.99455e-05
GACxxATAAAGxTGxGACGCTGG	1.78252e-05	4.23553e-06	2.97002e-05	7.70927e-06
GACxxATAAAGxTxAGACGCTGG	1.88111e-05	2.04847e-06	-5.72513e-05	1.03131e-05
GACxxATAAAGxxxAGACGCTGG	2.26538e-05	4.57356e-06	3.32312e-06	1.25228e-05
GACxCATAAAGATGAGACxCTGG	3.72859e-05	8.8381e-07	6.45986e-05	1.46964e-06
GACxCATAAAGATGAGACxxTGG	2.27615e-05	2.90917e-06	1.16108e-05	6.69907e-06
GACxCATAAAGATGAGAxGCTGG	2.16237e-05	8.09974e-07	4.13525e-05	1.86173e-06
GACxCATAAAGATGAGAxxCTGG	2.1709e-05	3.7337e-06	1.8695e-06	1.51701e-05
GACxCATAAAGATGAGxCGCTGG	2.29024e-05	1.04162e-06	4.51175e-05	2.13396e-06
GACxCATAAAGATGAGxCxCTGG	3.15182e-05	3.33372e-06	1.93163e-05	6.26671e-06
GACxCATAAAGATGAGxxGCTGG	1.75337e-05	1.51198e-06	8.19295e-06	3.04331e-05
GACxCATAAAGATGAxACGCTGG	2.92997e-05	7.5736e-07	7.17307e-05	1.81671e-06
GACxCATAAAGATGAxACGxTGG	2.72022e-05	1.06435e-05	2.53943e-05	5.76866e-06
GACxCATAAAGATGAxACxCTGG	1.92399e-05	1.8812e-06	2.30672e-05	6.95432e-06
GACxCATAAAGATGAxxCGCTGG	1.43157e-05	1.91983e-06	2.31412e-05	9.02221e-06
GACxCATAAAGATGxGACGCTGG	5.27501e-05	1.32659e-06	7.16502e-05	1.70887e-06
GACxCATAAAGATGxGACGxTGG	1.64055e-05	2.16115e-06	-2.31498e-06	1.97962e-05
GACxCATAAAGATGxGACxCTGG	2.60977e-05	2.81717e-06	2.81286e-05	4.72805e-06
GACxCATAAAGATGxGAxGCTGG	1.77369e-05	1.9813e-06	4.66564e-05	1.59486e-05
GACxCATAAAGATGxGAxGxTGG	2.03531e-05	5.75465e-06	4.04718e-05	2.83386e-05
GACxCATAAAGATGxxACGCTGG	1.82098e-05	2.07956e-06	-2.22864e-06	8.23104e-06
GACxCATAAAGATxAGACGCTGG	2.52542e-05	7.17461e-07	4.68997e-05	1.48685e-06
GACxCATAAAGATxAGACGxTGG	2.12367e-05	2.37629e-06	1.4546e-05	9.48816e-06
GACxCATAAAGATxAGACxCTGG	2.41407e-05	4.16176e-06	1.04261e-05	1.40727e-05
GACxCATAAAGATxAGxCGCTGG	1.61008e-05	1.89297e-06	2.06694e-05	1.64125e-05
GACxCATAAAGATxAxACGCTGG	3.54613e-05	7.87762e-06	-3.0295e-06	9.79052e-06
GACxCATAAAGATxxGACGCTGG	2.59527e-05	6.44626e-06	2.09331e-05	1.01668e-05
GACxCATAAAGATxxGACGxTGG	2.24045e-05	2.65757e-06	1.30868e-05	1.70303e-05
GACxCATAAAGATxxxACGCTGG	1.50844e-05	3.67742e-06	1.98079e-05	3.1044e-05
GACxCATAAAGATxxxxCxCTGG	2.16979e-05	9.55387e-06	1.96385e-05	2.04795e-05
GACxCATAAAGAxGAGACGCTGG	4.25252e-05	1.31917e-06	7.15375e-05	1.4695e-06
GACxCATAAAGAxGAGACxCTGG	2.98465e-05	3.84366e-06	1.2992e-05	5.30733e-06
GACxCATAAAGAxGAGAxxCTGG	1.709e-05	3.89327e-06	8.81891e-06	2.924e-05
GACxCATAAAGAxGAGxCGCTGG	2.48011e-05	6.00777e-06	8.75606e-06	1.65509e-05
GACxCATAAAGAxGAxACGCTGG	1.50192e-05	2.25727e-06	6.14537e-06	6.98767e-06
GACxCATAAAGAxGAxACxxTGG	1.81218e-05	3.3733e-06	-1.81663e-06	2.66423e-05
GACxCATAAAGAxGxGACGCTGG	2.56882e-05	5.19002e-06	4.09266e-05	6.38021e-06
GACxCATAAAGAxxAGACGCTGG	2.17195e-05	1.79381e-06	3.68853e-05	6.33659e-06
GACxCATAAAGAxxAGACGxTGG	2.91346e-05	1.34446e-05	9.34853e-06	1.83244e-05
GACxCATAAAGAxxAxACGCTGG	1.8514e-05	2.41988e-06	1.34671e-05	1.57212e-05
GACxCATAAAGAxxxGACGCTGG	1.87227e-05	3.10279e-06	-7.81054e-06	2.88356e-05
GACxCATAAAGxTGAGACGCTGG	2.4672e-05	7.73668e-07	4.33114e-05	2.01939e-06
GACxCATAAAGxTGAGACGxTGG	2.59262e-05	7.38491e-06	1.36403e-05	6.95474e-06
GACxCATAAAGxTGAGACxCTGG	1.9118e-05	2.06236e-06	1.29926e-05	6.44062e-06
GACxCATAAAGxTGAGxxGCTGG	1.05107e-05	3.28812e-06	-3.26265e-05	3.22957e-05
GACxCATAAAGxTGAxACGCTGG	2.40379e-05	4.51523e-06	6.88211e-05	1.09314e-05
GACxCATAAAGxTGxGACGCTGG	2.98144e-05	8.16393e-06	2.90433e-05	6.36768e-06
GACxCATAAAGxTGxGACxxTGG	2.77034e-05	4.6291e-06	7.31336e-05	1.60228e-05
GACxCATAAAGxTxAGACxCTGG	1.55947e-05	2.89677e-06	2.1471e-05	6.93175e-06
GACxCATAAAGxTxAGAxGCTGG	2.35918e-05	5.18254e-06	5.52645e-05	3.77718e-05
GACxCATAAAGxTxAGxCGCTGG	2.35148e-05	4.83407e-06	-6.24168e-06	2.27823e-05
GACxCATAAAGxTxxGACGCTGG	1.61733e-05	3.15532e-06	3.41281e-05	1.06525e-05
GACxCATAAAGxxGAGACGCTGG	2.53363e-05	2.93163e-06	2.77606e-05	3.2938e-06
GACxCATAAAGxxGxGACGCTGG	1.50278e-05	3.31936e-06	9.55393e-06	1.28845e-05
GACxCATAAAGxxGxxACGCTGG	1.2718e-05	4.38633e-06	4.66852e-06	3.48922e-05
GACxCATAAAGxxxAGACGCTGG	4.63359e-05	2.07306e-05	6.20523e-05	1.24319e-05
GAxGCATAAAGATGAGACGCTGG	0.00029148	2.54954e-06	6.35316e-06	8.17852e-07
GAxGCATAAAGATGAGACGxTGG	2.09241e-05	1.02065e-06	2.19937e-05	1.2722e-06
GAxGCATAAAxATGAGACGCTGG	4.78551e-05	8.54021e-07	9.11763e-05	1.25327e-06
GAxGCATAAAxATGAGACxCTGG	2.00684e-05	4.14111e-06	1.11919e-05	6.89119e-06
GAxGCATAAAxATGAGAxGCTGG	2.01854e-05	3.26424e-06	4.46525e-06	1.76521e-05
GAxGCATAAAxATGAGxCGCTGG	1.61704e-05	5.44605e-06	5.07628e-05	2.0561e-05
GAxGCATAAAxATGAxACGCTGG	1.87119e-05	1.88175e-06	2.48502e-05	5.67918e-06
GAxGCATAAAxATGAxACxCTGG	2.11963e-05	9.82218e-06	2.71493e-05	1.27011e-05
GAxGCATAAAxATGxGACGCTGG	2.03157e-05	3.25578e-06	6.00391e-05	4.51389e-06
GAxGCATAAAxATGxxACGCTGG	1.70859e-05	1.66197e-06	-5.94312e-05	2.63051e-05
GAxGCATAAAxATxAGACGCTGG	4.08026e-05	1.01098e-05	1.45165e-05	1.25204e-05
GAxGCATAAAxATxAGACGxTGG	1.81545e-05	4.39895e-06	-3.61155e-05	4.24861e-05
GAxGCATAAAxATxAGAxxxTGG	1.76073e-05	4.92457e-06	1.37696e-05	8.68362e-06
GAxGCATAAAxATxAxACGCTGG	1.54134e-05	4.57875e-06	2.26106e-05	1.91401e-05
GAxGCATAAAxAxGAGACGCTGG	2.64714e-05	2.94076e-06	2.84318e-05	4.28544e-06
GAxGCATAAAxxTGAGACGCTGG	2.25682e-05	1.66482e-06	2.02492e-05	5.77888e-06
GAxGCATAAAxxxGAGACGCTGG	3.23876e-05	2.03874e-05	1.91388e-05	9.76668e-06
GAxGCATAAAxxxGxGACGCTGG	2.76718e-05	3.69413e-06	-3.77699e-05	6.08495e-05
GAxGCATAAxGATGAGACGCTGG	6.24266e-05	9.56417e-07	8.76544e-05	1.12108e-06
GAxGCATAAxGATGAGACGxTGG	2.09075e-05	5.55606e-06	2.16194e-05	6.4927e-06
GAxGCATAAxxATGAGACGCTGG	2.51679e-05	1.21978e-06	3.96477e-05	3.00039e-06
GAxGCATAAxGATGAGACxCTGG	2.31132e-05	4.32907e-06	1.11122e-05	5.55413e-06
GAxGCATAAxGATGAGACxxTGG	1.47946e-05	2.76305e-06	-1.68021e-05	2.00881e-05
GAxGCATAAxGATGAGAxGCTGG	3.37091e-05	7.35964e-06	1.91049e-05	6.36401e-06
GAxGCATAAxGATGAxACGCTGG	1.73478e-05	3.70246e-06	3.44129e-05	7.78633e-06
GAxGCATAAxGATGAxACxCTGG	2.57288e-05	1.33663e-05	1.87149e-05	2.12439e-05
GAxGCATAAxGATGAxxCGCTGG	2.51909e-05	4.82159e-06	-8.43948e-06	2.73555e-05
GAxGCATAAxGATGxGACGCTGG	2.09409e-05	1.66575e-06	3.76976e-05	6.88329e-06
GAxGCATAAxGATGxGACxCTGG	2.0133e-05	2.1211e-06	4.02915e-05	1.25303e-05
GAxGCATAAxGATxAGACGCTGG	1.92738e-05	2.39102e-06	2.78403e-05	6.46943e-06
GAxGCATAAxGATxAxACGxTGG	4.33573e-05	9.27857e-06	5.0286e-05	1.35923e-05
GAxGCATAAxGAxGAGACGCTGG	1.97569e-05	1.56744e-06	3.20885e-05	4.31515e-06
GAxGCATAAxGAxGAGAxxxTGG	3.08848e-05	8.02716e-06	3.71442e-05	5.14864e-05
GAxGCATAAxGxTGAGACGCTGG	4.53938e-05	2.07812e-05	3.97209e-05	3.7976e-06
GAxGCATAAxGxTGAGAxxCTGG	2.38378e-05	4.3307e-06	-1.00811e-05	2.26707e-05
GAxGCATAAxGxTxAGACGCTGG	1.81414e-05	5.5637e-06	2.0997e-06	7.25832e-06
GAxGCATAAxGxxGAGACGCTGG	3.33598e-05	1.09661e-05	3.47451e-05	9.90486e-06
GAxGCATAxAGATGAGACGCTGG	0.000139803	1.72191e-06	0.000118785	1.03324e-06
GAxGCATAxAGATGAGACGxTGG	1.89941e-05	2.09204e-06	1.9416e-06	8.61547e-06
GAxGCATAxAxATGAGACGCTGG	2.48403e-05	1.28844e-06	4.0205e-05	3.48461e-06
GAxGCATAxAxATGAGACxCTGG	3.17796e-05	1.13756e-05	1.71063e-05	1.0037e-05
GAxGCATAxAxATGAxxCGCTGG	1.86903e-05	4.93024e-06	1.77705e-05	1.34742e-05
GAxGCATAxAxATGxGACGCTGG	1.98732e-05	4.27549e-06	-1.66055e-05	3.75116e-05
GAxGCATAxAxATxAGACGCTGG	1.89745e-05	2.68733e-06	1.38317e-05	2.29602e-05
GAxGCATAxAxAxGAGACGCTGG	2.07573e-05	3.60481e-06	2.89188e-05	8.49478e-06
GAxGCATAxAxxTGAGACGCTGG	3.07842e-05	1.37304e-05	3.67383e-05	1.26672e-05
GAxGCATAxAxxxGAGACGCTGG	1.85098e-05	2.27577e-06	3.91066e-05	1.69531e-05
GAxGCATAxxGATGAGACGCTGG	4.43795e-05	1.36785e-06	7.33612e-05	2.04629e-06
GAxGCATAxxxATGAGACGCTGG	2.29235e-05	1.23852e-06	3.5067e-05	3.96051e-06
GAxGCATAxxxATGAxACGCTGG	1.8481e-05	4.56588e-06	2.37848e-05	2.33999e-05
GAxGCATAxxxAxGxGACGCTGG	1.6417e-05	2.95713e-06	3.10881e-05	4.13467e-05
GAxGCATAxxxxTGAGACGCTGG	3.37093e-05	5.87568e-06	3.13363e-05	5.85211e-06
GAxGCATAxxxxxGAGACGCTGG	1.89875e-05	4.42962e-06	5.75265e-05	2.35551e-05
GAxGCATAxxGATGAGACxCTGG	2.74387e-05	3.93283e-06	4.23181e-05	5.46364e-06
GAxGCATAxxGATGAGAxGCTGG	1.63579e-05	3.05716e-06	6.41578e-05	2.14126e-05
GAxGCATAxxGATGxGACGCTGG	1.87597e-05	5.89459e-06	3.31102e-06	3.35982e-05
GAxGCATAxxGATxAGACGCTGG	1.88973e-05	3.19872e-06	3.43753e-05	8.12822e-06
GAxGCATAxxGATxxGxCGCTGG	1.51008e-05	2.39626e-06	4.74086e-05	2.28468e-05
GAxGCATAxxGxTGAGACGCTGG	2.26584e-05	5.01002e-06	4.29755e-05	5.79101e-06
GAxGCATAxxGxxGAGACGCTGG	4.5901e-05	1.95872e-05	3.30586e-05	9.06409e-06
GAxGCATAxAGATGAGACxCTGG	2.87465e-05	1.42672e-06	4.50667e-05	3.06738e-06
GAxGCATAxAGATGAGAxGCTGG	2.05161e-05	3.60711e-06	4.0599e-05	4.26053e-06
GAxGCATAxAGATGAGAxGxTGG	2.35706e-05	5.00102e-06	7.78149e-06	8.18574e-06
GAxGCATAxAGATGAGxCGCTGG	2.64545e-05	3.25562e-06	2.28297e-05	3.89746e-06
GAxGCATAxAGATGAxACGCTGG	1.69264e-05	3.94362e-06	1.9571e-05	5.81322e-06
GAxGCATAxAGATGAxxCGCTGG	2.95436e-05	4.22489e-06	2.96137e-05	2.20576e-05
GAxGCATAxAGATGxGACGCTGG	2.197e-05	1.8756e-06	2.94158e-05	4.54434e-06
GAxGCATAxAGATGxGACxCTGG	2.29001e-05	4.40004e-06	2.65924e-05	2.02199e-05
GAxGCATAxAGATGxGxCGCTGG	2.12284e-05	5.41407e-06	1.98021e-05	1.20426e-05
GAxGCATAxAGATxAGACGCTGG	2.52995e-05	2.28116e-06	3.69249e-05	4.00113e-06
GAxGCATAxAGATxAGACGxTGG	1.5201e-05	1.61221e-06	-3.43499e-06	1.07033e-05
GAxGCATAxAGATxAxACGCTGG	3.22916e-05	1.05623e-05	4.91046e-06	8.26878e-06
GAxGCATAxAGATxxGxCGCTGG	2.52535e-05	4.53756e-06	5.46887e-05	2.41096e-05
GAxGCATAxAGATxxxxCxCTGG	2.07673e-05	4.31619e-06	4.03362e-05	2.07197e-05
GAxGCATAxAGAxGAGACGCTGG	2.193e-05	1.06911e-06	3.36135e-05	3.49496e-06
GAxGCATAxAGAxGAGACxCTGG	1.36318e-05	2.18033e-06	-2.27734e-05	2.57966e-05
GAxGCATAxAGAxGxGACGCTGG	1.83703e-05	2.24675e-06	5.8375e-05	9.30971e-06
GAxGCATAxAGxTGAGACGCTGG	1.83939e-05	1.62165e-06	3.51544e-05	3.52825e-06
GAxGCATAxAGxTGAGAxGCTGG	1.8861e-05	4.65387e-06	1.56913e-05	7.51444e-06
GAxGCATAxAGxTxAGACGCTGG	1.60994e-05	6.00782e-06	-2.02779e-06	1.80432e-05
GAxGCATAxAGxTxxGxCGxTGG	2.60571e-05	6.60217e-06	3.41765e-05	1.44096e-05
GAxGCATAxAGxxGAGACGCTGG	2.00959e-05	4.7866e-06	1.21105e-05	5.52875e-06
GAxGCATAxAGxxGAxACGCTGG	2.74561e-05	8.17389e-06	7.32177e-07	2.03382e-05
GAxGCATxAAGATGAGACGCTGG	0.000180681	2.15772e-06	0.000137893	1.20336e-06
GAxGCATxAAGATGAGACGxTGG	3.10233e-05	4.66884e-06	4.49993e-05	2.11638e-05
GAxGCATxAAxATGAGACGCTGG	2.59693e-05	1.47924e-06	3.61731e-05	3.80078e-06
GAxGCATxAAxATxAGACGCTGG	2.66734e-05	4.1375e-06	5.16618e-05	3.38726e-05
GAxGCATxAAxxTGAGACGCTGG	2.27896e-05	2.32561e-06	2.78803e-05	5.51219e-06
GAxGCATxAxGATGAGACGCTGG	4.52135e-05	1.21061e-06	6.81464e-05	2.0388e-06
GAxGCATxAxxATGAGACGCTGG	1.831e-05	1.78644e-06	3.74742e-05	4.44582e-06
GAxGCATxAxxATGAGAxGCTGG	2.80374e-05	8.24251e-06	2.96841e-05	2.67869e-05
GAxGCATxAxxATGAxACGCTGG	2.34809e-05	5.76885e-06	5.9271e-05	3.42493e-05
GAxGCATxAxGATGAGACxCTGG	1.84434e-05	3.11571e-06	-1.34919e-06	9.03309e-06
GAxGCATxAxGATGAGAxGCTGG	2.38391e-05	6.77186e-06	-1.57842e-07	1.3156e-05
GAxGCATxAxGATGAxACGCTGG	1.83843e-05	2.08328e-06	3.16766e-05	2.0739e-05
GAxGCATxAxGATxAGACGCTGG	1.94602e-05	2.40082e-06	8.80097e-06	1.24476e-05
GAxGCATxAxGAxGAGACGCTGG	1.76834e-05	2.28645e-06	3.35981e-05	5.86193e-06
GAxGCATxAxGxTGAGACGCTGG	1.60493e-05	2.94406e-06	7.80798e-06	1.02225e-05
GAxGCATxAxGxxGAGACGCTGG	2.07337e-05	7.46416e-06	2.45214e-05	7.33656e-06
GAxGCATxxAGATGAGACGCTGG	0.000141802	2.8581e-06	0.000131577	1.67162e-06
GAxGCATxxAGATGAGACGxTGG	3.1372e-05	9.909e-06	-3.32246e-06	1.42759e-05
GAxGCATxxAxATGAGACGCTGG	2.68678e-05	1.73762e-06	4.24186e-05	4.2081e-06
GAxGCATxxAxAxGAGACGCTGG	2.06715e-05	3.30901e-06	3.11419e-05	1.29569e-05
GAxGCATxxxGATGAGACGCTGG	4.22138e-05	1.20742e-06	7.57709e-05	3.12229e-06
GAxGCATxxxxATGAGACGCTGG	1.90266e-05	2.31422e-06	3.77209e-05	5.16954e-06
GAxGCATxxxxAxGAGACGCTGG	2.5407e-05	6.94147e-06	2.60015e-05	1.79315e-05
GAxGCATxxxGATxAGACGCTGG	4.89981e-05	3.60362e-05	-2.07102e-05	2.09045e-05
GAxGCATxxxGAxGAGACGCTGG	3.4026e-05	6.1671e-06	1.79541e-05	1.03686e-05
GAxGCATxxxGxTGAGACGCTGG	2.73727e-05	9.83985e-06	4.36445e-05	1.14638e-05
GAxGCATxxxGxxGAGACGCTGG	1.82423e-05	3.70641e-06	8.61069e-05	3.24987e-05
GAxGCATxxAGATGAGACxCTGG	2.91532e-05	2.49652e-06	3.8139e-05	5.10555e-06
GAxGCATxxAGATGAGAxGCTGG	2.15816e-05	2.21365e-06	2.85387e-05	5.82492e-06
GAxGCATxxAGATGAxACGCTGG	2.86053e-05	3.28775e-06	3.39248e-05	6.88255e-06
GAxGCATxxAGATGxGACGCTGG	2.65011e-05	7.62358e-06	3.20886e-05	1.50213e-05
GAxGCATxxAGAxGAGACGCTGG	1.99034e-05	2.67624e-06	1.80643e-05	6.77817e-06
GAxGCATxxAGxTGAGACGCTGG	1.7135e-05	1.78216e-06	3.41553e-05	4.73644e-06
GAxGCATxxAGxTGAGACxCTGG	2.08755e-05	3.06032e-06	-4.54851e-05	2.21247e-05
GAxGCATxxAGxxGAGACGCTGG	1.76331e-05	3.4015e-06	6.38233e-05	3.15617e-05
GAxGCATxAAGATGAGACxCTGG	2.30349e-05	9.50656e-07	5.49976e-05	2.88185e-06
GAxGCATxAAGATGAGACxxTGG	2.20823e-05	4.79272e-06	2.92504e-06	7.42442e-06
GAxGCATxAAGATGAGAxGxTGG	3.26252e-05	1.06941e-05	2.14396e-05	1.13731e-05
GAxGCATxAAGATGAGxCGCTGG	1.90683e-05	2.79374e-06	3.17662e-05	4.57086e-06
GAxGCATxAAGATGAGxCxCTGG	1.37998e-05	3.99201e-06	3.39202e-05	7.62569e-06
GAxGCATxAAGATGAxACGCTGG	2.56719e-05	2.47183e-06	3.54507e-05	5.93826e-06
GAxGCATxAAGATGxGACGCTGG	2.26415e-05	1.80498e-06	5.19135e-05	4.03966e-06
GAxGCATxAAGATGxGACGxTGG	1.65839e-05	1.80793e-06	2.49787e-05	1.24152e-05
GAxGCATxAAGATGxGAxxCTGG	2.04302e-05	7.36502e-06	3.53868e-05	1.49901e-05
GAxGCATxAAGATxAGACGCTGG	2.4735e-05	3.20708e-06	2.61755e-05	6.27846e-06
GAxGCATxAAGATxAGACGxTGG	2.84878e-05	6.02446e-06	1.54547e-05	8.013e-06
GAxGCATxAAGATxAxACGCTGG	2.01872e-05	5.21849e-06	1.92723e-05	7.17685e-06
GAxGCATxAAGAxGAGACGCTGG	2.10084e-05	1.0793e-06	3.95174e-05	3.09611e-06
GAxGCATxAAGAxGAGACGxTGG	4.73671e-05	1.7018e-05	7.09678e-06	1.10663e-05
GAxGCATxAAGAxGAGACxCTGG	1.54518e-05	1.62061e-06	5.26175e-05	1.23699e-05
GAxGCATxAAGAxGAGAxGCTGG	1.31765e-05	3.12642e-06	-4.222e-06	1.75823e-05
GAxGCATxAAGxTGAGACGCTGG	2.13493e-05	2.22316e-06	3.44219e-05	4.3083e-06
GAxGCATxAAGxTGAGACxCTGG	1.5185e-05	2.38064e-06	3.29595e-06	1.32752e-05
GAxGCATxAAGxTGxGACGCTGG	2.51042e-05	5.76785e-06	1.11312e-05	1.16235e-05
GAxGCATxAAGxTGxGACGxTGG	1.22694e-05	1.72816e-06	3.5418e-05	4.04057e-05
GAxGCATxAAGxTxAGACGCTGG	2.39672e-05	8.91083e-06	-3.37437e-07	1.69055e-05
GAxGCATxAAGxTxAGxCxCTGG	2.02903e-05	7.88169e-06	2.67702e-06	2.37891e-05
GAxGCATxAAGxxGAGACGCTGG	1.49187e-05	3.67864e-06	2.66316e-05	4.69607e-06
GAxGCATxAAGxxGAGACxCTGG	1.79629e-05	3.9845e-06	2.24224e-06	1.80462e-05
GAxGCAxAAAGATGAGACGCTGG	0.000144771	2.38829e-06	0.000131571	1.47296e-06
GAxGCAxAAAGATGAGACGxTGG	1.95462e-05	5.88304e-06	4.37299e-05	9.04863e-06
GAxGCAxAAAxATGAGACGCTGG	2.47597e-05	1.40703e-06	4.46944e-05	3.80197e-06
GAxGCAxAAAxATGAGACxCTGG	2.33584e-05	4.60117e-06	1.98779e-05	1.35251e-05
GAxGCAxAAAxATGAGAxGCTGG	2.03717e-05	3.80765e-06	1.57281e-05	1.66291e-05
GAxGCAxAAAxATxAGACGCTGG	1.54159e-05	4.32188e-06	5.99078e-06	1.51337e-05
GAxGCAxAAAxAxGAGACGCTGG	1.33314e-05	3.19937e-06	2.59257e-05	1.09646e-05
GAxGCAxAAAxxTGAGACGCTGG	2.63084e-05	9.66555e-06	2.61835e-05	7.76432e-06
GAxGCAxAAxGATGAGACGCTGG	3.49325e-05	1.52776e-06	6.82802e-05	2.6829e-06
GAxGCAxAAxxATGAGACGCTGG	2.31237e-05	2.25177e-06	2.40774e-05	6.47761e-06
GAxGCAxAAxGATGAGACxCTGG	2.06837e-05	2.56739e-06	3.68343e-05	1.59215e-05
GAxGCAxAAxGAxGAGACGCTGG	2.83375e-05	6.69778e-06	4.35662e-05	8.5637e-06
GAxGCAxAAxGxTGAGACGCTGG	4.42452e-05	1.39945e-05	5.25435e-05	1.66408e-05
GAxGCAxAxAGATGAGACGCTGG	0.000115502	2.73483e-06	0.000101572	3.01769e-06
GAxGCAxAxAxATGAGACGCTGG	1.6471e-05	2.20432e-06	3.35509e-05	1.37272e-05
GAxGCAxAxAxATxAGACGCTGG	2.0596e-05	3.00629e-06	7.40365e-06	2.70793e-05
GAxGCAxAxxGATGAGACGCTGG	3.82691e-05	2.06023e-06	6.88531e-05	2.79199e-06
GAxGCAxAxxxATGAGACGCTGG	2.40057e-05	8.65166e-06	4.83668e-05	1.10615e-05
GAxGCAxAxxxAxGAGACGCTGG	1.82557e-05	6.19327e-06	6.52966e-05	1.45751e-05
GAxGCAxAxxGATGAGACxCTGG	2.22182e-05	4.28124e-06	2.85149e-05	1.4555e-05
GAxGCAxAxxGAxGAGACGCTGG	3.21455e-05	6.29919e-06	2.76587e-05	1.15423e-05
GAxGCAxAxAGATGAGACxCTGG	2.8126e-05	4.18472e-06	5.43868e-05	8.84507e-06
GAxGCAxAxAGATGAxACGCTGG	2.1765e-05	5.76752e-06	1.65318e-05	6.73896e-06
GAxGCAxAxAGATGxxxCGCTGG	3.89075e-05	2.57239e-05	2.30176e-05	9.89829e-06
GAxGCAxAxAGATxAGACGCTGG	1.57739e-05	3.44418e-06	2.55762e-05	3.26866e-05
GAxGCAxAxAGAxGAGACGCTGG	1.75278e-05	2.05712e-06	3.59295e-05	8.81831e-06
GAxGCAxAxAGxTGAGACGCTGG	2.13038e-05	2.01847e-06	5.47699e-05	5.20402e-06
GAxGCAxAxAGxTxAGACGCTGG	1.6925e-05	2.04952e-06	-2.26527e-06	1.33473e-05
GAxGCAxAxAGxxGAGACGCTGG	2.76674e-05	1.11641e-05	5.74664e-05	6.85448e-06
GAxGCAxxAAGATGAGACGCTGG	0.000160629	3.87939e-06	0.000149842	1.80206e-06
GAxGCAxxAAxATGAGACGCTGG	2.41257e-05	2.01059e-06	4.23006e-05	6.35047e-06
GAxGCAxxAxGATGAGACGCTGG	3.16869e-05	1.55049e-06	7.33056e-05	5.13606e-06
GAxGCAxxAxxATGAGACGCTGG	2.35832e-05	2.13401e-06	3.19572e-05	6.03557e-06
GAxGCAxxAxxxTGAGACGCTGG	1.90712e-05	3.1283e-06	2.0802e-05	1.69481e-05
GAxGCAxxAxGATGAGxCGxTGG	2.90149e-05	9.70647e-06	1.37594e-05	1.52585e-05
GAxGCAxxxAGATGAGACGCTGG	0.000141977	5.55611e-06	0.000119789	2.79167e-06
GAxGCAxxxAxATGAGACGCTGG	1.87799e-05	1.89975e-06	4.83609e-05	9.12814e-06
GAxGCAxxxxGATGAGACGCTGG	3.39682e-05	1.96652e-06	7.46427e-05	3.9125e-06
GAxGCAxxxxGATGAGACxCTGG	2.68863e-05	9.38201e-06	2.3169e-05	7.03814e-06
GAxGCAxxxxGATGxGACGCTGG	2.36707e-05	6.09216e-06	1.81564e-05	1.31805e-05
GAxGCAxxxAGATGAGxCGCTGG	2.82488e-05	4.68453e-06	7.84625e-06	2.09619e-05
GAxGCAxxxAGATGAxACGCTGG	2.46947e-05	4.70541e-06	3.73437e-05	1.44158e-05
GAxGCAxxxAGATxAGACGCTGG	2.38145e-05	4.34816e-06	3.52788e-05	5.8868e-06
GAxGCAxxxAGxxGAGACGCTGG	2.22717e-05	4.58177e-06	-2.41361e-05	4.21508e-05
GAxGCAxxAAGATGAGACxCTGG	2.47785e-05	1.39329e-06	7.29623e-05	4.40344e-06
GAxGCAxxAAGATGAGxCGCTGG	2.09086e-05	4.64522e-06	1.66859e-05	1.03405e-05
GAxGCAxxAAGATGAxACGCTGG	1.55054e-05	2.76006e-06	1.67223e-05	9.45895e-06
GAxGCAxxAAGATGxGACGCTGG	2.72292e-05	2.16242e-06	4.34384e-05	6.0778e-06
GAxGCAxxAAGATxAGACGCTGG	1.80251e-05	1.89254e-06	1.98168e-05	8.76877e-06
GAxGCAxxAAGAxGAGACGCTGG	2.4625e-05	2.42663e-06	2.90647e-05	5.82183e-06
GAxGCAxxAAGAxGAxACGCTGG	1.87935e-05	3.19176e-06	2.39265e-05	9.96179e-06
GAxGCAxxAAGxTGAGACGCTGG	2.02152e-05	2.25501e-06	4.28427e-05	4.5612e-06
GAxGCAxxAAGxxGAGACGCTGG	2.17945e-05	5.76766e-06	3.97689e-05	7.84501e-06
GAxGCAxAAAGATGAGACxCTGG	2.67022e-05	1.66638e-06	4.10848e-05	2.92585e-06
GAxGCAxAAAGATGAGACxxTGG	2.51339e-05	5.16335e-06	-8.05387e-06	1.1709e-05
GAxGCAxAAAGATGAGAxGCTGG	2.17072e-05	2.80422e-06	5.97279e-06	1.07333e-05
GAxGCAxAAAGATGAGAxxCTGG	2.5234e-05	4.3855e-06	2.10766e-05	2.66659e-05
GAxGCAxAAAGATGAGxCGCTGG	2.26628e-05	1.57122e-06	3.36423e-05	1.20267e-05
GAxGCAxAAAGATGAxACGCTGG	2.00444e-05	2.13371e-06	4.20152e-05	6.24894e-06
GAxGCAxAAAGATGxGACGCTGG	2.48794e-05	1.57526e-06	3.78319e-05	4.50586e-06
GAxGCAxAAAGATGxxACGCTGG	1.79437e-05	2.32117e-06	4.56818e-05	1.34846e-05
GAxGCAxAAAGATxAGACGCTGG	2.05814e-05	1.49017e-06	7.38473e-06	5.35597e-06
GAxGCAxAAAGAxGAGACGCTGG	1.84995e-05	7.88709e-07	2.45455e-05	6.42593e-06
GAxGCAxAAAGxTGAGACGCTGG	2.106e-05	1.26524e-06	3.4948e-05	4.43025e-06
GAxGCAxAAAGxTGxGACGCTGG	1.99987e-05	3.59124e-06	-3.77713e-05	3.00273e-05
GAxGCAxAAAGxTxxGACGCTGG	3.605e-05	1.35818e-05	-3.09913e-05	2.75742e-05
GAxGCAxAAAGxxGAGACGCTGG	1.94002e-05	6.58031e-06	2.53475e-05	5.67893e-06
GAxGCxTAAAGATGAGACGCTGG	0.00018825	2.79496e-06	0.000134983	1.13884e-06
GAxGCxTAAAGATGAGACGxTGG	1.66829e-05	3.36076e-06	1.68712e-05	9.01113e-06
GAxGCxTAAAxATGAGACGCTGG	2.52358e-05	1.03461e-06	3.89258e-05	2.40968e-06
GAxGCxTAAAxATGxGACGCTGG	1.97239e-05	3.60747e-06	4.32897e-05	8.73419e-06
GAxGCxTAAAxATGxxACGCTGG	7.25265e-05	3.97553e-05	4.55492e-05	2.42558e-05
GAxGCxTAAAxATxAGACGCTGG	2.78248e-05	7.5771e-06	1.95939e-05	1.67179e-05
GAxGCxTAAAxAxGAGACGCTGG	2.5986e-05	8.44153e-06	3.24235e-05	7.80634e-06
GAxGCxTAAAxAxGAGAxGCTGG	1.22451e-05	4.57198e-06	4.27119e-05	1.25287e-05
GAxGCxTAAAxxTGAGACGCTGG	1.5389e-05	2.65731e-06	4.47591e-05	1.04051e-05
GAxGCxTAAAxxTGAGACGxTGG	2.01125e-05	5.27416e-06	-1.62846e-06	3.43222e-05
GAxGCxTAAAxxxxAGACxCTGG	1.34351e-05	3.10704e-06	8.18315e-06	5.92846e-05
GAxGCxTAAxGATGAGACGCTGG	4.62063e-05	9.82586e-07	6.77361e-05	1.73442e-06
GAxGCxTAAxxATGAGACGCTGG	2.14724e-05	3.65008e-06	4.76419e-05	4.46106e-06
GAxGCxTAAxxATGAGACxCTGG	1.32044e-05	3.60938e-06	4.89948e-05	3.06971e-05
GAxGCxTAAxxATGxGACGCTGG	2.0473e-05	1.45956e-05	1.8486e-05	1.40462e-05
GAxGCxTAAxxxTGAGACGCTGG	1.35159e-05	2.56855e-06	5.13924e-05	1.4019e-05
GAxGCxTAAxxxTGxxAxxCTGG	3.66284e-05	7.23667e-06	3.80759e-05	1.44868e-05
GAxGCxTAAxGATGAGACxCTGG	2.35665e-05	3.42672e-06	1.21446e-05	8.17519e-06
GAxGCxTAAxGATGAGAxGCTGG	2.9691e-05	5.1612e-06	7.4791e-05	1.6781e-05
GAxGCxTAAxGATGxGACGCTGG	1.97809e-05	4.56813e-06	-1.74958e-06	2.63678e-05
GAxGCxTAAxGATGxGACGxTGG	2.24541e-05	5.55987e-06	-1.10787e-05	2.61555e-05
GAxGCxTAAxGATGxGxCGCTGG	3.17636e-05	6.06659e-06	-2.93245e-05	1.45834e-05
GAxGCxTAAxGATxAGACGCTGG	2.28611e-05	1.99762e-06	2.92131e-05	1.55544e-05
GAxGCxTAAxGATxAGxCGCTGG	2.40624e-05	2.88315e-06	3.42548e-05	3.26248e-05
GAxGCxTAAxGATxAxACGCTGG	4.56717e-05	1.56228e-05	4.13337e-05	2.2459e-05
GAxGCxTAAxGAxGAGACGCTGG	1.62019e-05	3.64596e-06	3.2443e-05	6.2441e-06
GAxGCxTAAxGxTGAGACGCTGG	1.70875e-05	2.51881e-06	4.75411e-05	4.75505e-06
GAxGCxTAAxGxxGAGACGCTGG	2.88539e-05	3.9304e-06	3.02977e-05	7.55619e-06
GAxGCxTAxAGATGAGACGCTGG	0.000114378	2.85152e-06	0.00012726	2.10509e-06
GAxGCxTAxAxATGAGACGCTGG	2.8432e-05	1.42621e-06	3.02528e-05	5.37385e-06
GAxGCxTAxAxAxGAxACGCTGG	4.8938e-05	2.73623e-05	9.78257e-06	1.9579e-05
GAxGCxTAxAxxTGAGACGCTGG	2.25218e-05	5.42846e-06	4.70984e-05	1.01134e-05
GAxGCxTAxxGATGAGACGCTGG	4.16635e-05	1.79185e-06	7.52294e-05	2.58352e-06
GAxGCxTAxxxATGAGACGCTGG	2.64804e-05	4.00241e-06	6.87843e-05	7.71293e-06
GAxGCxTAxxxATGAGACxCTGG	2.28509e-05	5.57219e-06	2.00905e-06	1.56624e-05
GAxGCxTAxxxATxAGAxxxTGG	6.4013e-05	1.04294e-05	2.14676e-05	1.34412e-05
GAxGCxTAxxGAxGAGACGCTGG	1.70715e-05	1.44482e-06	2.09411e-05	7.06446e-06
GAxGCxTAxAGATGAGACxCTGG	3.19603e-05	3.93372e-06	5.01151e-05	6.734e-06
GAxGCxTAxAGATGAGAxGxTGG	5.43105e-05	9.126e-06	-7.70012e-06	3.3578e-05
GAxGCxTAxAGATGAGxCGCTGG	2.92172e-05	1.28404e-05	2.86909e-05	6.11371e-06
GAxGCxTAxAGATGAxACGCTGG	2.41986e-05	1.04369e-05	-1.12536e-05	3.56728e-05
GAxGCxTAxAGATxAGACGCTGG	2.43945e-05	3.19486e-06	4.92371e-05	4.48162e-06
GAxGCxTAxAGATxAxACGCTGG	1.97426e-05	2.63993e-06	4.07534e-05	4.593e-05
GAxGCxTAxAGAxGAGACGCTGG	1.78948e-05	9.63451e-07	3.28903e-05	8.46614e-06
GAxGCxTAxAGAxGAGAxxxTGG	2.92742e-05	6.20393e-06	1.93925e-05	1.45136e-05
GAxGCxTAxAGxTGAGACGCTGG	1.79121e-05	1.98022e-06	3.40831e-05	7.00705e-06
GAxGCxTAxAGxTGAGAxGxTGG	3.87708e-05	1.54522e-05	4.24868e-05	1.59834e-05
GAxGCxTAxAGxTGxxACGCTGG	2.7479e-05	1.54018e-05	5.74369e-05	2.95544e-05
GAxGCxTAxAGxxGAGACGCTGG	2.13506e-05	4.25092e-06	1.67119e-05	1.2425e-05
GAxGCxTxAAGATGAGACGCTGG	0.000161434	3.35101e-06	0.000147939	1.66809e-06
GAxGCxTxAAGATGAGACGxTGG	1.62484e-05	2.12181e-06	2.54226e-05	2.06662e-05
GAxGCxTxAAxATGAGACGCTGG	1.84037e-05	2.68619e-06	4.3646e-05	7.35933e-06
GAxGCxTxAAxATxAGACGCTGG	3.8819e-05	1.96619e-05	2.99955e-06	2.2194e-05
GAxGCxTxAAxxTGAGACGCTGG	1.65566e-05	2.59925e-06	7.17749e-06	1.14285e-05
GAxGCxTxAxGATGAGACGCTGG	4.2292e-05	1.69876e-06	6.37141e-05	3.02739e-06
GAxGCxTxAxxATGAGACGCTGG	3.63243e-05	6.90691e-06	3.39939e-05	1.03034e-05
GAxGCxTxxAGATGAGACGCTGG	0.000123383	4.31585e-06	0.000129945	2.4683e-06
GAxGCxTxxAGATGAGACGxTGG	2.20296e-05	2.40684e-06	2.46039e-05	2.04326e-05
GAxGCxTxxAxATGAGACGCTGG	2.10918e-05	3.23926e-06	3.36459e-05	8.94803e-06
GAxGCxTxxAxAxGxGACGCTGG	2.12382e-05	5.05698e-06	2.46326e-05	1.26881e-05
GAxGCxTxxxGATGAGACGCTGG	4.33816e-05	2.27514e-06	8.08117e-05	4.49309e-06
GAxGCxTxxxGAxxAxxCGCTGG	2.69977e-05	4.43662e-06	1.21399e-05	2.90742e-05
GAxGCxTxxAGATGAGACxCTGG	4.12113e-05	6.26036e-06	1.96181e-05	8.1222e-06
GAxGCxTxxAGxTGAGAxGCTGG	2.37114e-05	7.06006e-06	7.19381e-05	2.71781e-05
GAxGCxTxxAGxxGAGAxGCTGG	3.24229e-05	7.93642e-06	-2.27617e-05	2.82726e-05
GAxGCxTxAAGATGAGACxCTGG	2.67307e-05	1.90038e-06	7.40939e-05	3.18118e-06
GAxGCxTxAAGATGAGAxGCTGG	5.56969e-05	1.24065e-05	5.02942e-06	1.21976e-05
GAxGCxTxAAGATGAGAxGxTGG	2.14851e-05	4.4909e-06	3.83014e-05	2.79019e-05
GAxGCxTxAAGATGAxACGCTGG	2.74391e-05	8.72803e-06	2.74696e-05	4.72414e-06
GAxGCxTxAAGATGAxACGxTGG	1.65403e-05	3.0028e-06	4.1964e-05	2.50112e-05
GAxGCxTxAAGATGxGACGCTGG	1.58395e-05	3.07242e-06	2.97507e-05	8.02752e-06
GAxGCxTxAAGATxAGACGCTGG	2.82927e-05	3.14273e-06	1.75992e-05	6.13711e-06
GAxGCxTxAAGAxGAGACGCTGG	2.12174e-05	1.87008e-06	4.78719e-05	6.39414e-06
GAxGCxTxAAGxTGAGACGCTGG	2.01579e-05	1.89746e-06	3.81818e-05	4.04099e-06
GAxGCxxAAAGATGAGACGCTGG	0.000163653	3.88496e-06	0.000139555	1.98732e-06
GAxGCxxAAAxATGAGACGCTGG	2.37057e-05	1.84295e-06	2.79401e-05	5.34123e-06
GAxGCxxAAAxAxGAGACGCTGG	1.70393e-05	2.65417e-06	2.56547e-05	1.30527e-05
GAxGCxxAAAxxTGxGACGCTGG	1.91789e-05	6.43011e-06	9.97474e-06	1.67164e-05
GAxGCxxAAxGATGAGACGCTGG	3.67806e-05	2.37425e-06	6.35725e-05	3.79192e-06
GAxGCxxAAxxATGAGACGCTGG	1.59775e-05	1.75931e-06	1.71349e-06	1.842e-05
GAxGCxxAAxGATxAGACGCTGG	2.55284e-05	6.55345e-06	4.93307e-05	3.49347e-05
GAxGCxxAAxGAxGxGACGCTGG	2.77508e-05	6.49013e-06	8.67546e-05	3.96184e-05
GAxGCxxAAxGxTGAGACGxTGG	1.79819e-05	4.05534e-06	2.11871e-05	1.53927e-05
GAxGCxxAxAGATGAGACGCTGG	0.000106647	4.30606e-06	0.000105221	4.02926e-06
GAxGCxxAxAxATGAGACGCTGG	2.2711e-05	1.84257e-06	4.66824e-05	8.41273e-06
GAxGCxxAxAxxTGAGAxGCTGG	3.26109e-05	9.5572e-06	2.47661e-06	2.72734e-05
GAxGCxxAxxGATGAGACGCTGG	4.42755e-05	5.13102e-06	6.57542e-05	8.43927e-06
GAxGCxxAxxxxTGAGACGCTGG	3.48039e-05	1.6491e-05	5.47126e-05	2.37369e-05
GAxGCxxAxAGATGAGACxCTGG	5.00355e-05	2.71613e-05	2.88967e-05	3.26799e-05
[truncated: 3,658 more rows]

## Sheet: Optimal fit parameters
Optimal microscopic parameters displayed as pink data points in Figure 4
At the reference concentration of 1nM Cas9-sgRNA
Energetic parameters
State	on-target free-energy change going from state n-1 to state n (kBT)	mismatch penalty (kBT)	on-target free energy F_n (kBT)
-1 (solution)			0
0 (PAM bound)	5.04025		5.04025
1 (R-loop)	6.33372	5.65334	11.374
2 (R-loop)	1.3649	4.11041	12.7389
3 (R-loop)	-4.44467	6.48241	8.2942
4 (R-loop)	1.53708	6.97672	9.83129
5 (R-loop)	-0.852685	6.26648	8.9786
6 (R-loop)	0.0559779	7.38857	9.03458
7 (R-loop)	2.48653	6.89949	11.5211
8 (R-loop)	-1.43246	6.22048	10.0886
9 (R-loop)	-3.75567	8.9942	6.33298
10 (R-loop)	-1.15654	7.25362	5.17643
11 (R-loop)	-1.02454	7.40356	4.15189
12 (R-loop)	-0.619641	7.02418	3.53225
13 (R-loop)	3.1341	7.73956	6.66634
14 (R-loop)	-1.64315	7.88443	5.0232
15 (R-loop)	-1.07824	7.64481	3.94496
16 (R-loop)	2.15391	6.35537	6.09886
17 (R-loop)	-1.04252	5.13352	5.05635
18 (R-loop)	-3.0217	4.24795	2.03464
19 (R-loop)	0.399089	5.83044	2.43373
20 (R-loop)	-6.78994	2.41878	-4.35621
Rate parameters
Forward rates	rate (Hz)
kon (PAM binding rate)	8.58596e-05
kf (R-loop progression rate)	641.289
kcat (DNA bond cleavage catalysis rate)	2.39286

## Sheet: Whole genome analysis
Result of genome wide analysis underlying Figure 7b-e
Classifier	target	dataset	Area under curve (precision-recall)	max. F1 score (precision-recall)
CFD	VEGFA	union	0.172274	0.273016
CRISPRoff	VEGFA	union	0.13888	0.217769
uCRISPR	VEGFA	union	0.262237	0.340426
kinetic classifier	VEGFA	union	0.268689	0.326743
CFD	EMX1	union	0.0881766	0.196721
CRISPRoff	EMX1	union	0.196433	0.29078
uCRISPR	EMX1	union	0.0660007	0.139344
kinetic classifier	EMX1	union	0.193291	0.3
CFD	FANCF	union	0.0356752	0.116386
CRISPRoff	FANCF	union	0.341694	0.501253
uCRISPR	FANCF	union	0.0962394	0.167095
kinetic classifier	FANCF	union	0.239774	0.387885
CFD	RNF2	union	0.0544468	0.122449
CRISPRoff	RNF2	union	0.0891705	0.196078
uCRISPR	RNF2	union	0.0812279	0.188235
kinetic classifier	RNF2	union	0.208534	0.276923
CFD	HBB	union	0.0552762	0.109375
CRISPRoff	HBB	union	0.13461	0.208178
uCRISPR	HBB	union	0.0781723	0.154762
kinetic classifier	HBB	union	0.230449	0.303704
kinetic classifier	VEGFA	intersection	0.348034	0.434783
CFD	VEGFA	intersection	0.222345	0.444444
uCRISPR	VEGFA	intersection	0.390076	0.473684
CRISPRoff	VEGFA	intersection	0.190607	0.357143
kinetic classifier	FANCF	intersection	0.402157	0.470588
CFD	FANCF	intersection	0.239245	0.363636
uCRISPR	FANCF	intersection	0.289856	0.4
CRISPRoff	FANCF	intersection	0.784552	0.833333
kinetic classifier	HBB	intersection	0.513005	0.571429
CFD	HBB	intersection	0.150509	0.25
uCRISPR	HBB	intersection	0.233492	0.322581
CRISPRoff	HBB	intersection	0.300112	0.4
